# Supplementary material for: Umbrella Sampling for Excited States Using a Semiempirical Method
Source: JACS Au. 2026 May 18;6(6):3547–69. doi: 10.1021/jacsau.6c00302 (PMC13291962; doi:10.1021/jacsau.6c00302)
Supplement: Supplementary file 2 [file au6c00302_si_003.zip]

Archive with 38 entries (28 files):
- inputs/
- inputs/nonadiabatic_dynamics/
- inputs/nonadiabatic_dynamics/KEYSTROKES.excite
- inputs/nonadiabatic_dynamics/TRAJ_00001/
- inputs/nonadiabatic_dynamics/TRAJ_00001/geom
- inputs/nonadiabatic_dynamics/TRAJ_00001/veloc
- inputs/nonadiabatic_dynamics/TRAJ_00001/restart/
- inputs/nonadiabatic_dynamics/TRAJ_00001/QM/
- inputs/nonadiabatic_dynamics/TRAJ_00001/QM/MNDO.resources
- inputs/nonadiabatic_dynamics/TRAJ_00001/QM/MNDO.template
- inputs/nonadiabatic_dynamics/TRAJ_00001/QM/restart.traj
- inputs/nonadiabatic_dynamics/TRAJ_00001/QM/restart.ctrl
- inputs/nonadiabatic_dynamics/TRAJ_00001/input
- inputs/nonadiabatic_dynamics/TRAJ_00001/run.sh
- inputs/nonadiabatic_dynamics/KEYSTROKES.setup_init
- inputs/nonadiabatic_dynamics/KEYSTROKES.setup_traj
- inputs/nonadiabatic_dynamics/trans_freq.molden
- inputs/nonadiabatic_dynamics/cis_freq.molden
- inputs/nonadiabatic_dynamics/KEYSTROKES.wigner
- inputs/umbrella_sampling/
- inputs/umbrella_sampling/KEYSTROKES.excite
- inputs/umbrella_sampling/TRAJ_00001/
- inputs/umbrella_sampling/TRAJ_00001/geom
- inputs/umbrella_sampling/TRAJ_00001/veloc
- inputs/umbrella_sampling/TRAJ_00001/input
- inputs/umbrella_sampling/TRAJ_00001/restart/
- inputs/umbrella_sampling/TRAJ_00001/QM/
- inputs/umbrella_sampling/TRAJ_00001/QM/UMBRELLA.template
- inputs/umbrella_sampling/TRAJ_00001/QM/runQM.sh
- inputs/umbrella_sampling/TRAJ_00001/QM/restraints.txt
- inputs/umbrella_sampling/TRAJ_00001/QM/QM/
- inputs/umbrella_sampling/TRAJ_00001/QM/QM/MNDO.resources
- inputs/umbrella_sampling/TRAJ_00001/QM/QM/MNDO.template
- inputs/umbrella_sampling/TRAJ_00001/QM/ASE.template
- inputs/umbrella_sampling/TRAJ_00001/QM/QM.in
- inputs/umbrella_sampling/TRAJ_00001/run.sh
- inputs/umbrella_sampling/KEYSTROKES.TRAJ_to_initconds
- inputs/umbrella_sampling/KEYSTROKES.setup_traj
