# Supplementary material for: Umbrella Sampling for Excited States Using a Semiempirical Method
Source: JACS Au. 2026 May 18;6(6):3547–69. doi: 10.1021/jacsau.6c00302 (PMC13291962; doi:10.1021/jacsau.6c00302)
Supplement: Supplementary file 2 [file au6c00302_si_003.zip › inputs/nonadiabatic_dynamics/KEYSTROKES.excite]

../initconds                             #Initial conditions filename: [initconds] (autocomplete enabled) 
                                         #How should the excited-state lists be generated? [2] 
.                                        #Path to ICOND directories: (autocomplete enabled) 
no                                       #Do you want to use the diagonal representation (yes=diag, no=MCH)? 
                                         #How should the excited states be flagged? [3] 
3.2 4.0                                  #Range (eV): [0.0 10.0] 
                                         #Lower state for excitation? [1] 
                                         #Do you want to include all states in the selection? [True] 
3456                                     #RNG Seed:  [!] 
                                         #Do you want to continue? [True] 
                                         #Overwrite ../initconds.excited?  [False] 
initconds_smallAS.excited                #Please enter the output filename:  (autocomplete enabled) 
