# Supplementary material for: Umbrella Sampling for Excited States Using a Semiempirical Method
Source: JACS Au. 2026 May 18;6(6):3547–69. doi: 10.1021/jacsau.6c00302 (PMC13291962; doi:10.1021/jacsau.6c00302)
Supplement: Supplementary file 2 [file au6c00302_si_003.zip › inputs/nonadiabatic_dynamics/TRAJ_00001/geom]

 C   6.0   7.46973800  -2.14975397   0.53365623  12.00000000
 C   6.0   8.96462212   0.17662989   0.15120423  12.00000000
 C   6.0   7.93490955   2.32919517  -1.01027347  12.00000000
 C   6.0   5.38645257   2.62337099  -0.76134425  12.00000000
 C   6.0   3.79263931   0.57236779   0.16823502  12.00000000
 C   6.0   4.81937251  -1.83289761   0.60764490  12.00000000
 C   6.0   1.11544355   1.14776941   0.26615466  12.00000000
 C   6.0  -0.59168635  -0.66575205  -0.22250351  12.00000000
 C   6.0  -3.22912460  -0.53905808  -0.01653602  12.00000000
 C   6.0  -4.96864065  -2.61026125  -0.63739836  12.00000000
 C   6.0  -4.52496166   1.74869857   0.60883283  12.00000000
 C   6.0  -7.36446085  -2.47525686  -0.82926306  12.00000000
 C   6.0  -7.14638293   1.97901142   0.55405698  12.00000000
 C   6.0  -8.60391451  -0.01511814  -0.12594204  12.00000000
 H   1.0   8.09627532  -4.07236381   0.66942845   1.00782500
 H   1.0   9.57756793   3.60417090  -1.70587082   1.00782500
 H   1.0   4.60359904   4.44282922  -1.17119089   1.00782500
 H   1.0   3.47404514  -3.53216614   1.00454513   1.00782500
 H   1.0   0.47779781   3.12267075   0.34702766   1.00782500
 H   1.0   0.25440990  -2.68607073  -0.31864410   1.00782500
 H   1.0  -4.01186280  -4.40880323  -0.64360157   1.00782500
 H   1.0  -3.31848369   3.62230819   1.37776521   1.00782500
 H   1.0  -8.26693129  -4.39348698  -0.74970961   1.00782500
 H   1.0  -7.38013522   3.99710102   1.17708331   1.00782500
 N   7.0 -11.19253523   0.21716583  -0.24592654  14.00307400
 N   7.0  11.67771614  -0.28765132   0.13005409  14.00307400
 O   8.0  12.55267506  -2.28932972   0.84818666  15.99491500
 O   8.0  12.93833757   1.50390687  -0.67369535  15.99491500
 C   6.0 -12.42873100   2.47291118   0.79128146  12.00000000
 H   1.0 -11.84761994   4.22245721  -0.19720036   1.00782500
 H   1.0 -14.01839687   2.65346825   0.41369573   1.00782500
 H   1.0 -11.77258955   2.62497163   2.49103225   1.00782500
 C   6.0 -12.76208240  -1.90411004  -0.47325599  12.00000000
 H   1.0 -11.85864183  -3.18998648  -1.80552377   1.00782500
 H   1.0 -12.52961493  -3.15626135   1.46430613   1.00782500
 H   1.0 -14.87452197  -1.29259910  -0.80931965   1.00782500
