# Supplementary material for: Umbrella Sampling for Excited States Using a Semiempirical Method
Source: JACS Au. 2026 May 18;6(6):3547–69. doi: 10.1021/jacsau.6c00302 (PMC13291962; doi:10.1021/jacsau.6c00302)
Supplement: Supplementary file 2 [file au6c00302_si_003.zip › inputs/nonadiabatic_dynamics/TRAJ_00001/veloc]

   0.00036587   0.00003255   0.00007939
   0.00011948   0.00008408   0.00004060
  -0.00038477   0.00012662  -0.00013155
   0.00016578  -0.00005737   0.00022023
   0.00013284   0.00007276  -0.00005626
  -0.00081186  -0.00030604   0.00007568
  -0.00018826  -0.00000494   0.00023622
   0.00024283  -0.00007333   0.00001443
   0.00027333   0.00017436   0.00034222
   0.00002880   0.00022364  -0.00056660
  -0.00002050  -0.00044089  -0.00020987
   0.00001514  -0.00011279   0.00020658
  -0.00056077  -0.00006592  -0.00025679
   0.00076498  -0.00008618   0.00037569
  -0.00221414  -0.00127072   0.00035428
  -0.00025809   0.00062056  -0.00001509
   0.00218710   0.00010131  -0.00154841
   0.00015588   0.00279448  -0.00235521
   0.00087059  -0.00000047  -0.00123393
   0.00017204  -0.00176234   0.00048079
   0.00121875  -0.00225480   0.00004610
   0.00129018   0.00140683   0.00068367
   0.00131194   0.00182380   0.00070688
  -0.00056818   0.00162075   0.00081825
  -0.00006144   0.00037232   0.00000419
   0.00009581  -0.00003752   0.00034725
   0.00007452  -0.00013294  -0.00016705
   0.00007508   0.00016220  -0.00018263
  -0.00028855  -0.00016095  -0.00025604
  -0.00165784  -0.00479720   0.00159565
   0.00009319   0.00141364  -0.00046735
   0.00206195   0.00111098   0.00097570
  -0.00065563  -0.00014112  -0.00039734
  -0.00132708   0.00177776   0.00315218
   0.00036348   0.00160244   0.00012904
   0.00298914  -0.00054549   0.00071849
