# Supplementary material for: Umbrella Sampling for Excited States Using a Semiempirical Method
Source: JACS Au. 2026 May 18;6(6):3547–69. doi: 10.1021/jacsau.6c00302 (PMC13291962; doi:10.1021/jacsau.6c00302)
Supplement: Supplementary file 2 [file au6c00302_si_003.zip › inputs/nonadiabatic_dynamics/TRAJ_00001/QM/MNDO.resources]

scratchdir $TMPDIR/
mndodir /usr/license/mndo2020/
memory 4000
wfoverlap /user/hgg/sharc_main/wfoverlap/source/wfoverlap_ascii.x
