# Supplementary material for: Umbrella Sampling for Excited States Using a Semiempirical Method
Source: JACS Au. 2026 May 18;6(6):3547–69. doi: 10.1021/jacsau.6c00302 (PMC13291962; doi:10.1021/jacsau.6c00302)
Supplement: Supplementary file 2 [file au6c00302_si_003.zip › inputs/nonadiabatic_dynamics/TRAJ_00001/QM/MNDO.template]

## This is a commented version of the MNDO.template file 
hamiltonian om2

rohf 1

levexc 2
## Floating point occ
fomo 0
## Number of reference occupations.
nciref 6
#this is actually 3, mixing with other references
mciref 1
## Maximum number of SCF iterations.
kitscf 9999

## Number of active occupied orbitals.
ici1 3

## Number of active unoccupied orbitals.
ici2 1

## Definition of active orbitals in consecutive CI runs.  = 0 Keep original definition of 
## MO labels according to movo. = 1 Track MO character via file I/O (imomap.dat) for use with single-point calculations
imomap 0
