# Supplementary material for: Umbrella Sampling for Excited States Using a Semiempirical Method
Source: JACS Au. 2026 May 18;6(6):3547–69. doi: 10.1021/jacsau.6c00302 (PMC13291962; doi:10.1021/jacsau.6c00302)
Supplement: Supplementary file 2 [file au6c00302_si_003.zip › inputs/nonadiabatic_dynamics/TRAJ_00001/QM/restart.traj]

       13808
           0
            1843148506
           1
           1
           2
           0
      135807
  0.232456891050194     
  0.258590232700385     
  0.491047123750580     
  1728638794
  1728884355
           1
           0
        -123
           0           0           0           0           0           0
           0           0           0           0
           0
   6.00000000000000        6.00000000000000        6.00000000000000     
   6.00000000000000        6.00000000000000        6.00000000000000     
   6.00000000000000        6.00000000000000        6.00000000000000     
   6.00000000000000        6.00000000000000        6.00000000000000     
   6.00000000000000        6.00000000000000        1.00000000000000     
   1.00000000000000        1.00000000000000        1.00000000000000     
   1.00000000000000        1.00000000000000        1.00000000000000     
   1.00000000000000        1.00000000000000        1.00000000000000     
   7.00000000000000        7.00000000000000        8.00000000000000     
   8.00000000000000        6.00000000000000        1.00000000000000     
   1.00000000000000        1.00000000000000        6.00000000000000     
   1.00000000000000        1.00000000000000        1.00000000000000     
 C   C   C   C   C   C   C   C   C   C   C   C   C   C   H   H   H   H   H   H   H   H   H   H   N   N   O   O   C   H   H   H   C   H   H   H 
   21874.6618199499        21874.6618199499        21874.6618199499     
   21874.6618199499        21874.6618199499        21874.6618199499     
   21874.6618199499        21874.6618199499        21874.6618199499     
   21874.6618199499        21874.6618199499        21874.6618199499     
   21874.6618199499        21874.6618199499        1837.15258739092     
   1837.15258739092        1837.15258739092        1837.15258739092     
   1837.15258739092        1837.15258739092        1837.15258739092     
   1837.15258739092        1837.15258739092        1837.15258739092     
   25526.0423491444        25526.0423491444        29156.9463719870     
   29156.9463719870        21874.6618199499        1837.15258739092     
   1837.15258739092        1837.15258739092        21874.6618199499     
   1837.15258739092        1837.15258739092        1837.15258739092     
Geometry
 7.8018657401115012E+000  7.2080867314802599E-001  1.9233385016943005E+000
 8.1419791760533347E+000 -7.2373002346102597E-002 -5.5628986856472784E-001
 6.5151496534115303E+000 -1.7788372421584353E+000 -1.8761121640818572E+000
 3.9413069856973753E+000 -1.6568879344362768E+000 -6.5625985374103857E-001
 3.2041217732005496E+000  1.3887951080885832E-002  1.4042536432616863E+000
 5.1176833346803017E+000  1.1739172858365094E+000  2.5864031210424505E+000
 3.2870437251598683E-001  5.4986099498483021E-001  1.7237804078670909E+000
-9.8925620759628285E-001 -6.8288117581566254E-001  3.3597949394202629E+000
-3.7026691259180926E+000 -7.1758551196986675E-001  2.6720901552855278E+000
-4.2372993649968862E+000 -2.5079979095649683E+000  7.4472881581129369E-001
-5.4637400997453689E+000  8.4690420584493120E-001  3.8382517387989599E+000
-6.1116606135562117E+000 -1.7552613506808474E+000 -9.0259671063291214E-001
-7.6443094851454338E+000  1.2871935499566858E+000  2.5875184074918942E+000
-7.7932976614540239E+000  1.7014888899146835E-001  8.9848665341120723E-002
 9.0924299719652684E+000  1.4688876002806592E+000  3.3497876813775118E+000
 6.6529159952849435E+000 -3.2089814945315238E+000 -3.3736342707002764E+000
 2.2713075767562962E+000 -2.2568979002540828E+000 -1.7673802602504893E+000
 4.8419843295151752E+000  2.6052960540470096E+000  4.1802531033054038E+000
-1.6572896628050421E-002  2.3143102708555117E+000  7.1316857226833474E-001
 1.4773868440545659E-001 -1.6183064340423601E+000  5.1149857168661246E+000
-2.8290040300664443E+000 -3.7280187968788052E+000 -7.0069054469633588E-002
-4.4938816941193140E+000  2.3001689497680324E+000  5.3297988086052746E+000
-6.1401480184874684E+000 -2.9834725161403961E+000 -2.4875998362498546E+000
-9.5280933049106498E+000  2.4439137760994791E+000  3.5965555908904308E+000
-9.5323307615445145E+000  1.1776802237426693E+000 -1.7073124277522536E+000
 1.0553728241790362E+001 -3.2665561751707838E-002 -1.9749082928656709E+000
 1.1080392605478714E+001  2.2421357876282673E+000 -1.6709798581197590E+000
 1.1757035992585847E+001 -1.6330351005419594E+000 -3.2058172218400203E+000
-7.9894646318839149E+000  2.3880609805786608E+000 -3.6209037535795447E+000
-9.2554560247472626E+000  4.2433241711410821E+000 -4.2099539591858059E+000
-6.1296250847662304E+000  2.6987821629979241E+000 -3.1363085261348709E+000
-7.5831048557034233E+000  1.2510592882678992E+000 -5.4799674484746212E+000
-1.1536000482738817E+001 -5.2169141581572742E-001 -2.2519400626264772E+000
-1.0943506151186947E+001 -1.5907454581437444E+000 -3.8242933290298322E+000
-1.2019304783384996E+001 -1.5279452418861432E+000 -3.7879766654299174E-001
-1.3335255634856662E+001  6.2913708738966834E-001 -2.8285024883474374E+000
Velocity
-5.0689872491181318E-004 -1.2893707738365155E-004 -5.5870890026782003E-004
-8.2498043536764006E-004  4.8025473966379657E-004  3.2145169554284299E-004
 1.0386000019751103E-004 -2.1400886147876502E-004  3.6776479754760199E-004
-1.4523647008523371E-004 -3.5950837697774717E-004 -8.8086636748177212E-005
-5.6003167560271484E-004 -6.2078751787877765E-004  2.7777456560389167E-005
-8.2548006236914397E-005 -3.9257353628977546E-004 -5.8135098453855009E-004
-4.7331764861045794E-004 -7.1756145103560795E-005 -1.2177239253278248E-004
 7.1827461779875820E-004 -4.5124840531958173E-004 -3.4830446830147130E-004
-4.4788775029143245E-004  2.8250672405533378E-004 -3.2944300813351467E-006
 8.2764291733004229E-004  1.7372435787893229E-004  4.9427697904636490E-004
 1.6838306885199513E-004  2.9675667309059440E-004 -5.4366523655412314E-005
-5.9830976834751299E-004  2.2835062040779924E-004  4.0673012389093013E-004
-4.3331551991986447E-004 -1.9613055636382362E-004 -5.4907211070305529E-004
 7.7076393416115072E-004  6.5286005672523105E-005 -1.2214535900687755E-004
-2.5828985118327590E-003 -4.9905927601868517E-004 -4.5816148768927005E-004
 2.6554868400608372E-003 -1.6210960508654452E-004  1.0494547330670129E-003
 1.9218129883357680E-003  8.7223223786091653E-004  8.0940207566075530E-004
-1.7133134815469164E-003 -2.3080980019433445E-003  9.8130284343988660E-004
-3.4769532811071798E-004 -6.3898330454953032E-004 -2.7808158405598147E-003
 1.6027281835353329E-003 -1.6866536238307761E-003  1.1471884109095675E-004
 2.9375558891049296E-003  2.5571022962538976E-003 -4.3168540097970204E-004
 1.4497300377026266E-003  1.9411105772694746E-003 -2.4930167328236596E-003
 1.2552878612383737E-003 -4.8289590058494695E-004  1.4697406312364459E-003
 1.9523080786363026E-003 -1.6831452508956035E-004  1.6021913631554445E-003
-5.7807687253844502E-005  2.2494940256484122E-004 -1.0436946592780052E-004
-3.7705695999181604E-004 -3.3200293002826390E-004 -1.9313742909458258E-005
 3.3471881267267304E-004  6.3841909154362250E-004 -4.9750473268644153E-005
-5.0060088039673004E-004  3.6518782139661414E-004  2.0217177952688029E-004
 6.9978175310269394E-004 -7.1878424815111682E-004  9.3798539767254530E-004
 2.2690143946975543E-003  1.7301336235175443E-003 -5.9837515458106502E-004
-1.1314653691369843E-003 -1.0756502303477568E-003 -1.1777196832790889E-003
 2.8483471739590888E-004  5.8020106676917745E-004  2.6361633203679661E-003
 8.2930540798259477E-004  3.1579820373547500E-005 -3.6236359958990804E-004
-2.5994342489819476E-005  7.7605675386415603E-005  6.3312497497268553E-005
-1.0324681057988345E-003  2.5605328813766864E-003  1.5468235533912054E-003
-1.3617924738793083E-003  1.2570175628351490E-003 -2.5400539011307646E-004
Acceleration
-3.6572610695849299E-006  1.4667125324583348E-006 -5.5267049227616897E-007
-1.0462245125911822E-006 -4.2027526010133028E-006  8.4284545569993332E-007
-6.7854613246167141E-006  1.1670317674871152E-006  3.9693708266957811E-006
 2.4465610298144391E-006  1.8880561729896307E-006 -1.7016774157423021E-006
-1.8443331395238580E-006 -2.0838239032595519E-006 -3.5065261248194876E-006
 5.0360182657463125E-006  1.0775236829987711E-006  2.0703577174180768E-006
 5.8390975408605403E-006  2.1770189512654596E-006 -2.3125170758323938E-006
-8.5524046118437218E-007 -2.4439936588210425E-006  3.9476412158005836E-006
 7.1757326537289463E-007 -1.7127519991079933E-006  9.7847081931720659E-007
 8.6632173944018550E-007  2.1829629458797554E-006  2.7116558173765126E-007
 3.4779243290141703E-006  1.8792706155286936E-006  2.0116229003552460E-006
-1.4630192528714736E-006  1.0379727361043179E-006  2.6750040600432873E-006
-4.4841919358683759E-006  6.0403121100102215E-007 -1.5935376073906597E-006
-2.3529093172721011E-008 -6.0604712321767725E-007  2.0343194391213132E-007
 5.0717601588637330E-006  2.5250130251035465E-006 -1.0840839227902861E-005
 7.9481278026135738E-006  1.1903826676787062E-005  2.1772351993870331E-006
 7.2675251854238211E-006 -1.1033250773625895E-005  4.3893200137440051E-006
 6.3913683443160854E-007 -1.3046671456016329E-005 -7.2140375932920326E-006
-1.0113142836132468E-005 -5.7414083990845215E-006 -8.2108637981637897E-006
-2.0981426482139509E-005  2.6028245846540485E-006 -2.4048642369476754E-005
 7.4415316508065728E-006 -8.4481539328339641E-006  6.1877123189651297E-006
-1.9540247364071235E-005 -2.0760221839155465E-005 -1.4110866049931490E-005
-1.2384944488588941E-005  3.6515918933925553E-006 -1.4957296400231950E-005
 3.5748711898400009E-005 -1.8460780379874988E-005 -2.2193449764823854E-005
 1.5262547664659832E-006  8.1002516718533526E-007  8.7106681069009924E-007
 5.0800013744723426E-007  7.1993468207893066E-007  9.6766811165334162E-007
 1.2509827959195014E-006  1.2895192596560619E-006 -4.5373043947968104E-007
-1.4625859040569067E-007 -3.8793870850479287E-007 -1.3685643393698655E-007
-3.8672555716909113E-006  3.8257452303151626E-007 -2.4532151257403527E-006
 2.1257657577319538E-005 -1.8171587975147424E-005  3.4170145129351707E-006
 2.1577542698652995E-005  1.3549890241281504E-005  1.4016573754261798E-005
-1.2253427834974352E-005  3.0847618243611644E-006  1.0319228432872050E-005
-1.6364741763308369E-006  1.6045497042221053E-006  1.2605711179849932E-006
-1.6271958363870521E-006 -2.2269418954703672E-005 -1.5645395490594819E-005
 8.1558394805218557E-007  2.8807357433431512E-007 -1.5584943168216337E-005
 1.0011076702550552E-005 -7.8493942063121419E-006  3.3695128067237886E-006
H_MCH_ss
 2.5859023270038506E-001  0.0000000000000000E+000     0.0000000000000000E+000  0.0000000000000000E+000     0.0000000000000000E+000  0.0000000000000000E+000
 0.0000000000000000E+000  0.0000000000000000E+000     3.9470833526469562E-001  0.0000000000000000E+000     0.0000000000000000E+000  0.0000000000000000E+000
 0.0000000000000000E+000  0.0000000000000000E+000     0.0000000000000000E+000  0.0000000000000000E+000     4.6550480552333795E-001  0.0000000000000000E+000
dH_MCH_ss
 1.0020800473995450E-003  0.0000000000000000E+000     0.0000000000000000E+000  0.0000000000000000E+000     0.0000000000000000E+000  0.0000000000000000E+000
 0.0000000000000000E+000  0.0000000000000000E+000     3.5918770659293386E-004  0.0000000000000000E+000     0.0000000000000000E+000  0.0000000000000000E+000
 0.0000000000000000E+000  0.0000000000000000E+000     0.0000000000000000E+000  0.0000000000000000E+000     1.1802406777974284E-003  0.0000000000000000E+000
H_MCH_old_ss
 2.5859023270038506E-001  0.0000000000000000E+000     0.0000000000000000E+000  0.0000000000000000E+000     0.0000000000000000E+000  0.0000000000000000E+000
 0.0000000000000000E+000  0.0000000000000000E+000     3.9470833526469562E-001  0.0000000000000000E+000     0.0000000000000000E+000  0.0000000000000000E+000
 0.0000000000000000E+000  0.0000000000000000E+000     0.0000000000000000E+000  0.0000000000000000E+000     4.6550480552333795E-001  0.0000000000000000E+000
H_diag_ss
 2.5859023270038506E-001  0.0000000000000000E+000     0.0000000000000000E+000  0.0000000000000000E+000     0.0000000000000000E+000  0.0000000000000000E+000
 0.0000000000000000E+000  0.0000000000000000E+000     3.9470833526469562E-001  0.0000000000000000E+000     0.0000000000000000E+000  0.0000000000000000E+000
 0.0000000000000000E+000  0.0000000000000000E+000     0.0000000000000000E+000  0.0000000000000000E+000     4.6550480552333795E-001  0.0000000000000000E+000
U_ss
 1.0000000000000000E+000  0.0000000000000000E+000     0.0000000000000000E+000  0.0000000000000000E+000     0.0000000000000000E+000  0.0000000000000000E+000
 0.0000000000000000E+000  0.0000000000000000E+000     1.0000000000000000E+000  0.0000000000000000E+000     0.0000000000000000E+000  0.0000000000000000E+000
 0.0000000000000000E+000  0.0000000000000000E+000     0.0000000000000000E+000  0.0000000000000000E+000     1.0000000000000000E+000  0.0000000000000000E+000
U_old_ss
 1.0000000000000000E+000  0.0000000000000000E+000     0.0000000000000000E+000  0.0000000000000000E+000     0.0000000000000000E+000  0.0000000000000000E+000
 0.0000000000000000E+000  0.0000000000000000E+000     1.0000000000000000E+000  0.0000000000000000E+000     0.0000000000000000E+000  0.0000000000000000E+000
 0.0000000000000000E+000  0.0000000000000000E+000     0.0000000000000000E+000  0.0000000000000000E+000     1.0000000000000000E+000  0.0000000000000000E+000
NACdt_ss
 0.0000000000000000E+000  0.0000000000000000E+000     0.0000000000000000E+000  0.0000000000000000E+000     0.0000000000000000E+000  0.0000000000000000E+000
 0.0000000000000000E+000  0.0000000000000000E+000     0.0000000000000000E+000  0.0000000000000000E+000     0.0000000000000000E+000  0.0000000000000000E+000
 0.0000000000000000E+000  0.0000000000000000E+000     0.0000000000000000E+000  0.0000000000000000E+000     0.0000000000000000E+000  0.0000000000000000E+000
NACdt_old_ss
 0.0000000000000000E+000  0.0000000000000000E+000     0.0000000000000000E+000  0.0000000000000000E+000     0.0000000000000000E+000  0.0000000000000000E+000
 0.0000000000000000E+000  0.0000000000000000E+000     0.0000000000000000E+000  0.0000000000000000E+000     0.0000000000000000E+000  0.0000000000000000E+000
 0.0000000000000000E+000  0.0000000000000000E+000     0.0000000000000000E+000  0.0000000000000000E+000     0.0000000000000000E+000  0.0000000000000000E+000
overlaps_ss
-1.2300000000000000E+002  0.0000000000000000E+000    -1.2300000000000000E+002  0.0000000000000000E+000    -1.2300000000000000E+002  0.0000000000000000E+000
-1.2300000000000000E+002  0.0000000000000000E+000    -1.2300000000000000E+002  0.0000000000000000E+000    -1.2300000000000000E+002  0.0000000000000000E+000
-1.2300000000000000E+002  0.0000000000000000E+000    -1.2300000000000000E+002  0.0000000000000000E+000    -1.2300000000000000E+002  0.0000000000000000E+000
DM_ssd(x)
-1.2675211083771190E+000  0.0000000000000000E+000     4.0292456716852398E-001  0.0000000000000000E+000     1.0338545870133720E+000  0.0000000000000000E+000
 4.0292456716852398E-001  0.0000000000000000E+000    -2.4434551821574009E+000  0.0000000000000000E+000    -3.2184881008380595E-001  0.0000000000000000E+000
 1.0338545870133720E+000  0.0000000000000000E+000    -3.2184881008380595E-001  0.0000000000000000E+000     1.0565602368909559E+000  0.0000000000000000E+000
DM_ssd(y)
-2.3347374051331701E-001  0.0000000000000000E+000    -1.9428454106335399E-001  0.0000000000000000E+000     9.0500773519210001E-002  0.0000000000000000E+000
-1.9428454106335399E-001  0.0000000000000000E+000    -3.6669435705750797E-001  0.0000000000000000E+000     1.1390515562202599E-001  0.0000000000000000E+000
 9.0500773519210001E-002  0.0000000000000000E+000     1.1390515562202599E-001  0.0000000000000000E+000     5.1409774273874198E-001  0.0000000000000000E+000
DM_ssd(z)
 6.2247048138373395E-001  0.0000000000000000E+000    -6.1228771817796002E-001  0.0000000000000000E+000    -1.1302229801311799E-001  0.0000000000000000E+000
-6.1228771817796002E-001  0.0000000000000000E+000     1.0819966865294268E+000  0.0000000000000000E+000     5.9019031155499790E-001  0.0000000000000000E+000
-1.1302229801311799E-001  0.0000000000000000E+000     5.9019031155499790E-001  0.0000000000000000E+000    -1.8068758965343398E-001  0.0000000000000000E+000
DM_old_ssd(x)
-1.2675211083771190E+000  0.0000000000000000E+000     4.0292456716852398E-001  0.0000000000000000E+000     1.0338545870133720E+000  0.0000000000000000E+000
 4.0292456716852398E-001  0.0000000000000000E+000    -2.4434551821574009E+000  0.0000000000000000E+000    -3.2184881008380595E-001  0.0000000000000000E+000
 1.0338545870133720E+000  0.0000000000000000E+000    -3.2184881008380595E-001  0.0000000000000000E+000     1.0565602368909559E+000  0.0000000000000000E+000
DM_old_ssd(y)
-2.3347374051331701E-001  0.0000000000000000E+000    -1.9428454106335399E-001  0.0000000000000000E+000     9.0500773519210001E-002  0.0000000000000000E+000
-1.9428454106335399E-001  0.0000000000000000E+000    -3.6669435705750797E-001  0.0000000000000000E+000     1.1390515562202599E-001  0.0000000000000000E+000
 9.0500773519210001E-002  0.0000000000000000E+000     1.1390515562202599E-001  0.0000000000000000E+000     5.1409774273874198E-001  0.0000000000000000E+000
DM_old_ssd(z)
 6.2247048138373395E-001  0.0000000000000000E+000    -6.1228771817796002E-001  0.0000000000000000E+000    -1.1302229801311799E-001  0.0000000000000000E+000
-6.1228771817796002E-001  0.0000000000000000E+000     1.0819966865294268E+000  0.0000000000000000E+000     5.9019031155499790E-001  0.0000000000000000E+000
-1.1302229801311799E-001  0.0000000000000000E+000     5.9019031155499790E-001  0.0000000000000000E+000    -1.8068758965343398E-001  0.0000000000000000E+000
DM_print_ssd(x)
-1.2675211083771190E+000  0.0000000000000000E+000     4.0292456716852398E-001  0.0000000000000000E+000     1.0338545870133720E+000  0.0000000000000000E+000
 4.0292456716852398E-001  0.0000000000000000E+000    -2.4434551821574009E+000  0.0000000000000000E+000    -3.2184881008380595E-001  0.0000000000000000E+000
 1.0338545870133720E+000  0.0000000000000000E+000    -3.2184881008380595E-001  0.0000000000000000E+000     1.0565602368909559E+000  0.0000000000000000E+000
DM_print_ssd(y)
-2.3347374051331701E-001  0.0000000000000000E+000    -1.9428454106335399E-001  0.0000000000000000E+000     9.0500773519210001E-002  0.0000000000000000E+000
-1.9428454106335399E-001  0.0000000000000000E+000    -3.6669435705750797E-001  0.0000000000000000E+000     1.1390515562202599E-001  0.0000000000000000E+000
 9.0500773519210001E-002  0.0000000000000000E+000     1.1390515562202599E-001  0.0000000000000000E+000     5.1409774273874198E-001  0.0000000000000000E+000
DM_print_ssd(z)
 6.2247048138373395E-001  0.0000000000000000E+000    -6.1228771817796002E-001  0.0000000000000000E+000    -1.1302229801311799E-001  0.0000000000000000E+000
-6.1228771817796002E-001  0.0000000000000000E+000     1.0819966865294268E+000  0.0000000000000000E+000     5.9019031155499790E-001  0.0000000000000000E+000
-1.1302229801311799E-001  0.0000000000000000E+000     5.9019031155499790E-001  0.0000000000000000E+000    -1.8068758965343398E-001  0.0000000000000000E+000
Rtotal_ss
 4.8270196643445307E-001 -8.7578468335562509E-001     0.0000000000000000E+000  0.0000000000000000E+000     0.0000000000000000E+000  0.0000000000000000E+000
 0.0000000000000000E+000  0.0000000000000000E+000    -6.0232908318991953E-002 -9.9818435008541162E-001     0.0000000000000000E+000  0.0000000000000000E+000
 0.0000000000000000E+000  0.0000000000000000E+000     0.0000000000000000E+000  0.0000000000000000E+000    -3.4413976829536708E-001 -9.3891843089674787E-001
phases_s
 1.0000000000000000E+000  0.0000000000000000E+000
 1.0000000000000000E+000  0.0000000000000000E+000
 1.0000000000000000E+000  0.0000000000000000E+000
phases_old_s
 1.0000000000000000E+000  0.0000000000000000E+000
 1.0000000000000000E+000  0.0000000000000000E+000
 1.0000000000000000E+000  0.0000000000000000E+000
hopprob_s_s
 0.0000000000000000E+000
 0.0000000000000000E+000
 0.0000000000000000E+000
  0.412317962407612     
  0.620835958407751     
                                   naddr_ssad  1   1
 0.0000000000000000E+000  0.0000000000000000E+000  0.0000000000000000E+000
 0.0000000000000000E+000  0.0000000000000000E+000  0.0000000000000000E+000
 0.0000000000000000E+000  0.0000000000000000E+000  0.0000000000000000E+000
 0.0000000000000000E+000  0.0000000000000000E+000  0.0000000000000000E+000
 0.0000000000000000E+000  0.0000000000000000E+000  0.0000000000000000E+000
 0.0000000000000000E+000  0.0000000000000000E+000  0.0000000000000000E+000
 0.0000000000000000E+000  0.0000000000000000E+000  0.0000000000000000E+000
 0.0000000000000000E+000  0.0000000000000000E+000  0.0000000000000000E+000
 0.0000000000000000E+000  0.0000000000000000E+000  0.0000000000000000E+000
 0.0000000000000000E+000  0.0000000000000000E+000  0.0000000000000000E+000
 0.0000000000000000E+000  0.0000000000000000E+000  0.0000000000000000E+000
 0.0000000000000000E+000  0.0000000000000000E+000  0.0000000000000000E+000
 0.0000000000000000E+000  0.0000000000000000E+000  0.0000000000000000E+000
 0.0000000000000000E+000  0.0000000000000000E+000  0.0000000000000000E+000
 0.0000000000000000E+000  0.0000000000000000E+000  0.0000000000000000E+000
 0.0000000000000000E+000  0.0000000000000000E+000  0.0000000000000000E+000
 0.0000000000000000E+000  0.0000000000000000E+000  0.0000000000000000E+000
 0.0000000000000000E+000  0.0000000000000000E+000  0.0000000000000000E+000
 0.0000000000000000E+000  0.0000000000000000E+000  0.0000000000000000E+000
 0.0000000000000000E+000  0.0000000000000000E+000  0.0000000000000000E+000
 0.0000000000000000E+000  0.0000000000000000E+000  0.0000000000000000E+000
 0.0000000000000000E+000  0.0000000000000000E+000  0.0000000000000000E+000
 0.0000000000000000E+000  0.0000000000000000E+000  0.0000000000000000E+000
 0.0000000000000000E+000  0.0000000000000000E+000  0.0000000000000000E+000
 0.0000000000000000E+000  0.0000000000000000E+000  0.0000000000000000E+000
 0.0000000000000000E+000  0.0000000000000000E+000  0.0000000000000000E+000
 0.0000000000000000E+000  0.0000000000000000E+000  0.0000000000000000E+000
 0.0000000000000000E+000  0.0000000000000000E+000  0.0000000000000000E+000
 0.0000000000000000E+000  0.0000000000000000E+000  0.0000000000000000E+000
 0.0000000000000000E+000  0.0000000000000000E+000  0.0000000000000000E+000
 0.0000000000000000E+000  0.0000000000000000E+000  0.0000000000000000E+000
 0.0000000000000000E+000  0.0000000000000000E+000  0.0000000000000000E+000
 0.0000000000000000E+000  0.0000000000000000E+000  0.0000000000000000E+000
 0.0000000000000000E+000  0.0000000000000000E+000  0.0000000000000000E+000
 0.0000000000000000E+000  0.0000000000000000E+000  0.0000000000000000E+000
 0.0000000000000000E+000  0.0000000000000000E+000  0.0000000000000000E+000
                                   naddr_ssad  1   2
 0.0000000000000000E+000  0.0000000000000000E+000  0.0000000000000000E+000
 0.0000000000000000E+000  0.0000000000000000E+000  0.0000000000000000E+000
 0.0000000000000000E+000  0.0000000000000000E+000  0.0000000000000000E+000
 0.0000000000000000E+000  0.0000000000000000E+000  0.0000000000000000E+000
 0.0000000000000000E+000  0.0000000000000000E+000  0.0000000000000000E+000
 0.0000000000000000E+000  0.0000000000000000E+000  0.0000000000000000E+000
 0.0000000000000000E+000  0.0000000000000000E+000  0.0000000000000000E+000
 0.0000000000000000E+000  0.0000000000000000E+000  0.0000000000000000E+000
 0.0000000000000000E+000  0.0000000000000000E+000  0.0000000000000000E+000
 0.0000000000000000E+000  0.0000000000000000E+000  0.0000000000000000E+000
 0.0000000000000000E+000  0.0000000000000000E+000  0.0000000000000000E+000
 0.0000000000000000E+000  0.0000000000000000E+000  0.0000000000000000E+000
 0.0000000000000000E+000  0.0000000000000000E+000  0.0000000000000000E+000
 0.0000000000000000E+000  0.0000000000000000E+000  0.0000000000000000E+000
 0.0000000000000000E+000  0.0000000000000000E+000  0.0000000000000000E+000
 0.0000000000000000E+000  0.0000000000000000E+000  0.0000000000000000E+000
 0.0000000000000000E+000  0.0000000000000000E+000  0.0000000000000000E+000
 0.0000000000000000E+000  0.0000000000000000E+000  0.0000000000000000E+000
 0.0000000000000000E+000  0.0000000000000000E+000  0.0000000000000000E+000
 0.0000000000000000E+000  0.0000000000000000E+000  0.0000000000000000E+000
 0.0000000000000000E+000  0.0000000000000000E+000  0.0000000000000000E+000
 0.0000000000000000E+000  0.0000000000000000E+000  0.0000000000000000E+000
 0.0000000000000000E+000  0.0000000000000000E+000  0.0000000000000000E+000
 0.0000000000000000E+000  0.0000000000000000E+000  0.0000000000000000E+000
 0.0000000000000000E+000  0.0000000000000000E+000  0.0000000000000000E+000
 0.0000000000000000E+000  0.0000000000000000E+000  0.0000000000000000E+000
 0.0000000000000000E+000  0.0000000000000000E+000  0.0000000000000000E+000
 0.0000000000000000E+000  0.0000000000000000E+000  0.0000000000000000E+000
 0.0000000000000000E+000  0.0000000000000000E+000  0.0000000000000000E+000
 0.0000000000000000E+000  0.0000000000000000E+000  0.0000000000000000E+000
 0.0000000000000000E+000  0.0000000000000000E+000  0.0000000000000000E+000
 0.0000000000000000E+000  0.0000000000000000E+000  0.0000000000000000E+000
 0.0000000000000000E+000  0.0000000000000000E+000  0.0000000000000000E+000
 0.0000000000000000E+000  0.0000000000000000E+000  0.0000000000000000E+000
 0.0000000000000000E+000  0.0000000000000000E+000  0.0000000000000000E+000
 0.0000000000000000E+000  0.0000000000000000E+000  0.0000000000000000E+000
                                   naddr_ssad  1   3
 0.0000000000000000E+000  0.0000000000000000E+000  0.0000000000000000E+000
 0.0000000000000000E+000  0.0000000000000000E+000  0.0000000000000000E+000
 0.0000000000000000E+000  0.0000000000000000E+000  0.0000000000000000E+000
 0.0000000000000000E+000  0.0000000000000000E+000  0.0000000000000000E+000
 0.0000000000000000E+000  0.0000000000000000E+000  0.0000000000000000E+000
 0.0000000000000000E+000  0.0000000000000000E+000  0.0000000000000000E+000
 0.0000000000000000E+000  0.0000000000000000E+000  0.0000000000000000E+000
 0.0000000000000000E+000  0.0000000000000000E+000  0.0000000000000000E+000
 0.0000000000000000E+000  0.0000000000000000E+000  0.0000000000000000E+000
 0.0000000000000000E+000  0.0000000000000000E+000  0.0000000000000000E+000
 0.0000000000000000E+000  0.0000000000000000E+000  0.0000000000000000E+000
 0.0000000000000000E+000  0.0000000000000000E+000  0.0000000000000000E+000
 0.0000000000000000E+000  0.0000000000000000E+000  0.0000000000000000E+000
 0.0000000000000000E+000  0.0000000000000000E+000  0.0000000000000000E+000
 0.0000000000000000E+000  0.0000000000000000E+000  0.0000000000000000E+000
 0.0000000000000000E+000  0.0000000000000000E+000  0.0000000000000000E+000
 0.0000000000000000E+000  0.0000000000000000E+000  0.0000000000000000E+000
 0.0000000000000000E+000  0.0000000000000000E+000  0.0000000000000000E+000
 0.0000000000000000E+000  0.0000000000000000E+000  0.0000000000000000E+000
 0.0000000000000000E+000  0.0000000000000000E+000  0.0000000000000000E+000
 0.0000000000000000E+000  0.0000000000000000E+000  0.0000000000000000E+000
 0.0000000000000000E+000  0.0000000000000000E+000  0.0000000000000000E+000
 0.0000000000000000E+000  0.0000000000000000E+000  0.0000000000000000E+000
 0.0000000000000000E+000  0.0000000000000000E+000  0.0000000000000000E+000
 0.0000000000000000E+000  0.0000000000000000E+000  0.0000000000000000E+000
 0.0000000000000000E+000  0.0000000000000000E+000  0.0000000000000000E+000
 0.0000000000000000E+000  0.0000000000000000E+000  0.0000000000000000E+000
 0.0000000000000000E+000  0.0000000000000000E+000  0.0000000000000000E+000
 0.0000000000000000E+000  0.0000000000000000E+000  0.0000000000000000E+000
 0.0000000000000000E+000  0.0000000000000000E+000  0.0000000000000000E+000
 0.0000000000000000E+000  0.0000000000000000E+000  0.0000000000000000E+000
 0.0000000000000000E+000  0.0000000000000000E+000  0.0000000000000000E+000
 0.0000000000000000E+000  0.0000000000000000E+000  0.0000000000000000E+000
 0.0000000000000000E+000  0.0000000000000000E+000  0.0000000000000000E+000
 0.0000000000000000E+000  0.0000000000000000E+000  0.0000000000000000E+000
 0.0000000000000000E+000  0.0000000000000000E+000  0.0000000000000000E+000
                                   naddr_ssad  2   1
 0.0000000000000000E+000  0.0000000000000000E+000  0.0000000000000000E+000
 0.0000000000000000E+000  0.0000000000000000E+000  0.0000000000000000E+000
 0.0000000000000000E+000  0.0000000000000000E+000  0.0000000000000000E+000
 0.0000000000000000E+000  0.0000000000000000E+000  0.0000000000000000E+000
 0.0000000000000000E+000  0.0000000000000000E+000  0.0000000000000000E+000
 0.0000000000000000E+000  0.0000000000000000E+000  0.0000000000000000E+000
 0.0000000000000000E+000  0.0000000000000000E+000  0.0000000000000000E+000
 0.0000000000000000E+000  0.0000000000000000E+000  0.0000000000000000E+000
 0.0000000000000000E+000  0.0000000000000000E+000  0.0000000000000000E+000
 0.0000000000000000E+000  0.0000000000000000E+000  0.0000000000000000E+000
 0.0000000000000000E+000  0.0000000000000000E+000  0.0000000000000000E+000
 0.0000000000000000E+000  0.0000000000000000E+000  0.0000000000000000E+000
 0.0000000000000000E+000  0.0000000000000000E+000  0.0000000000000000E+000
 0.0000000000000000E+000  0.0000000000000000E+000  0.0000000000000000E+000
 0.0000000000000000E+000  0.0000000000000000E+000  0.0000000000000000E+000
 0.0000000000000000E+000  0.0000000000000000E+000  0.0000000000000000E+000
 0.0000000000000000E+000  0.0000000000000000E+000  0.0000000000000000E+000
 0.0000000000000000E+000  0.0000000000000000E+000  0.0000000000000000E+000
 0.0000000000000000E+000  0.0000000000000000E+000  0.0000000000000000E+000
 0.0000000000000000E+000  0.0000000000000000E+000  0.0000000000000000E+000
 0.0000000000000000E+000  0.0000000000000000E+000  0.0000000000000000E+000
 0.0000000000000000E+000  0.0000000000000000E+000  0.0000000000000000E+000
 0.0000000000000000E+000  0.0000000000000000E+000  0.0000000000000000E+000
 0.0000000000000000E+000  0.0000000000000000E+000  0.0000000000000000E+000
 0.0000000000000000E+000  0.0000000000000000E+000  0.0000000000000000E+000
 0.0000000000000000E+000  0.0000000000000000E+000  0.0000000000000000E+000
 0.0000000000000000E+000  0.0000000000000000E+000  0.0000000000000000E+000
 0.0000000000000000E+000  0.0000000000000000E+000  0.0000000000000000E+000
 0.0000000000000000E+000  0.0000000000000000E+000  0.0000000000000000E+000
 0.0000000000000000E+000  0.0000000000000000E+000  0.0000000000000000E+000
 0.0000000000000000E+000  0.0000000000000000E+000  0.0000000000000000E+000
 0.0000000000000000E+000  0.0000000000000000E+000  0.0000000000000000E+000
 0.0000000000000000E+000  0.0000000000000000E+000  0.0000000000000000E+000
 0.0000000000000000E+000  0.0000000000000000E+000  0.0000000000000000E+000
 0.0000000000000000E+000  0.0000000000000000E+000  0.0000000000000000E+000
 0.0000000000000000E+000  0.0000000000000000E+000  0.0000000000000000E+000
                                   naddr_ssad  2   2
 0.0000000000000000E+000  0.0000000000000000E+000  0.0000000000000000E+000
 0.0000000000000000E+000  0.0000000000000000E+000  0.0000000000000000E+000
 0.0000000000000000E+000  0.0000000000000000E+000  0.0000000000000000E+000
 0.0000000000000000E+000  0.0000000000000000E+000  0.0000000000000000E+000
 0.0000000000000000E+000  0.0000000000000000E+000  0.0000000000000000E+000
 0.0000000000000000E+000  0.0000000000000000E+000  0.0000000000000000E+000
 0.0000000000000000E+000  0.0000000000000000E+000  0.0000000000000000E+000
 0.0000000000000000E+000  0.0000000000000000E+000  0.0000000000000000E+000
 0.0000000000000000E+000  0.0000000000000000E+000  0.0000000000000000E+000
 0.0000000000000000E+000  0.0000000000000000E+000  0.0000000000000000E+000
 0.0000000000000000E+000  0.0000000000000000E+000  0.0000000000000000E+000
 0.0000000000000000E+000  0.0000000000000000E+000  0.0000000000000000E+000
 0.0000000000000000E+000  0.0000000000000000E+000  0.0000000000000000E+000
 0.0000000000000000E+000  0.0000000000000000E+000  0.0000000000000000E+000
 0.0000000000000000E+000  0.0000000000000000E+000  0.0000000000000000E+000
 0.0000000000000000E+000  0.0000000000000000E+000  0.0000000000000000E+000
 0.0000000000000000E+000  0.0000000000000000E+000  0.0000000000000000E+000
 0.0000000000000000E+000  0.0000000000000000E+000  0.0000000000000000E+000
 0.0000000000000000E+000  0.0000000000000000E+000  0.0000000000000000E+000
 0.0000000000000000E+000  0.0000000000000000E+000  0.0000000000000000E+000
 0.0000000000000000E+000  0.0000000000000000E+000  0.0000000000000000E+000
 0.0000000000000000E+000  0.0000000000000000E+000  0.0000000000000000E+000
 0.0000000000000000E+000  0.0000000000000000E+000  0.0000000000000000E+000
 0.0000000000000000E+000  0.0000000000000000E+000  0.0000000000000000E+000
 0.0000000000000000E+000  0.0000000000000000E+000  0.0000000000000000E+000
 0.0000000000000000E+000  0.0000000000000000E+000  0.0000000000000000E+000
 0.0000000000000000E+000  0.0000000000000000E+000  0.0000000000000000E+000
 0.0000000000000000E+000  0.0000000000000000E+000  0.0000000000000000E+000
 0.0000000000000000E+000  0.0000000000000000E+000  0.0000000000000000E+000
 0.0000000000000000E+000  0.0000000000000000E+000  0.0000000000000000E+000
 0.0000000000000000E+000  0.0000000000000000E+000  0.0000000000000000E+000
 0.0000000000000000E+000  0.0000000000000000E+000  0.0000000000000000E+000
 0.0000000000000000E+000  0.0000000000000000E+000  0.0000000000000000E+000
 0.0000000000000000E+000  0.0000000000000000E+000  0.0000000000000000E+000
 0.0000000000000000E+000  0.0000000000000000E+000  0.0000000000000000E+000
 0.0000000000000000E+000  0.0000000000000000E+000  0.0000000000000000E+000
                                   naddr_ssad  2   3
 0.0000000000000000E+000  0.0000000000000000E+000  0.0000000000000000E+000
 0.0000000000000000E+000  0.0000000000000000E+000  0.0000000000000000E+000
 0.0000000000000000E+000  0.0000000000000000E+000  0.0000000000000000E+000
 0.0000000000000000E+000  0.0000000000000000E+000  0.0000000000000000E+000
 0.0000000000000000E+000  0.0000000000000000E+000  0.0000000000000000E+000
 0.0000000000000000E+000  0.0000000000000000E+000  0.0000000000000000E+000
 0.0000000000000000E+000  0.0000000000000000E+000  0.0000000000000000E+000
 0.0000000000000000E+000  0.0000000000000000E+000  0.0000000000000000E+000
 0.0000000000000000E+000  0.0000000000000000E+000  0.0000000000000000E+000
 0.0000000000000000E+000  0.0000000000000000E+000  0.0000000000000000E+000
 0.0000000000000000E+000  0.0000000000000000E+000  0.0000000000000000E+000
 0.0000000000000000E+000  0.0000000000000000E+000  0.0000000000000000E+000
 0.0000000000000000E+000  0.0000000000000000E+000  0.0000000000000000E+000
 0.0000000000000000E+000  0.0000000000000000E+000  0.0000000000000000E+000
 0.0000000000000000E+000  0.0000000000000000E+000  0.0000000000000000E+000
 0.0000000000000000E+000  0.0000000000000000E+000  0.0000000000000000E+000
 0.0000000000000000E+000  0.0000000000000000E+000  0.0000000000000000E+000
 0.0000000000000000E+000  0.0000000000000000E+000  0.0000000000000000E+000
 0.0000000000000000E+000  0.0000000000000000E+000  0.0000000000000000E+000
 0.0000000000000000E+000  0.0000000000000000E+000  0.0000000000000000E+000
 0.0000000000000000E+000  0.0000000000000000E+000  0.0000000000000000E+000
 0.0000000000000000E+000  0.0000000000000000E+000  0.0000000000000000E+000
 0.0000000000000000E+000  0.0000000000000000E+000  0.0000000000000000E+000
 0.0000000000000000E+000  0.0000000000000000E+000  0.0000000000000000E+000
 0.0000000000000000E+000  0.0000000000000000E+000  0.0000000000000000E+000
 0.0000000000000000E+000  0.0000000000000000E+000  0.0000000000000000E+000
 0.0000000000000000E+000  0.0000000000000000E+000  0.0000000000000000E+000
 0.0000000000000000E+000  0.0000000000000000E+000  0.0000000000000000E+000
 0.0000000000000000E+000  0.0000000000000000E+000  0.0000000000000000E+000
 0.0000000000000000E+000  0.0000000000000000E+000  0.0000000000000000E+000
 0.0000000000000000E+000  0.0000000000000000E+000  0.0000000000000000E+000
 0.0000000000000000E+000  0.0000000000000000E+000  0.0000000000000000E+000
 0.0000000000000000E+000  0.0000000000000000E+000  0.0000000000000000E+000
 0.0000000000000000E+000  0.0000000000000000E+000  0.0000000000000000E+000
 0.0000000000000000E+000  0.0000000000000000E+000  0.0000000000000000E+000
 0.0000000000000000E+000  0.0000000000000000E+000  0.0000000000000000E+000
                                   naddr_ssad  3   1
 0.0000000000000000E+000  0.0000000000000000E+000  0.0000000000000000E+000
 0.0000000000000000E+000  0.0000000000000000E+000  0.0000000000000000E+000
 0.0000000000000000E+000  0.0000000000000000E+000  0.0000000000000000E+000
 0.0000000000000000E+000  0.0000000000000000E+000  0.0000000000000000E+000
 0.0000000000000000E+000  0.0000000000000000E+000  0.0000000000000000E+000
 0.0000000000000000E+000  0.0000000000000000E+000  0.0000000000000000E+000
 0.0000000000000000E+000  0.0000000000000000E+000  0.0000000000000000E+000
 0.0000000000000000E+000  0.0000000000000000E+000  0.0000000000000000E+000
 0.0000000000000000E+000  0.0000000000000000E+000  0.0000000000000000E+000
 0.0000000000000000E+000  0.0000000000000000E+000  0.0000000000000000E+000
 0.0000000000000000E+000  0.0000000000000000E+000  0.0000000000000000E+000
 0.0000000000000000E+000  0.0000000000000000E+000  0.0000000000000000E+000
 0.0000000000000000E+000  0.0000000000000000E+000  0.0000000000000000E+000
 0.0000000000000000E+000  0.0000000000000000E+000  0.0000000000000000E+000
 0.0000000000000000E+000  0.0000000000000000E+000  0.0000000000000000E+000
 0.0000000000000000E+000  0.0000000000000000E+000  0.0000000000000000E+000
 0.0000000000000000E+000  0.0000000000000000E+000  0.0000000000000000E+000
 0.0000000000000000E+000  0.0000000000000000E+000  0.0000000000000000E+000
 0.0000000000000000E+000  0.0000000000000000E+000  0.0000000000000000E+000
 0.0000000000000000E+000  0.0000000000000000E+000  0.0000000000000000E+000
 0.0000000000000000E+000  0.0000000000000000E+000  0.0000000000000000E+000
 0.0000000000000000E+000  0.0000000000000000E+000  0.0000000000000000E+000
 0.0000000000000000E+000  0.0000000000000000E+000  0.0000000000000000E+000
 0.0000000000000000E+000  0.0000000000000000E+000  0.0000000000000000E+000
 0.0000000000000000E+000  0.0000000000000000E+000  0.0000000000000000E+000
 0.0000000000000000E+000  0.0000000000000000E+000  0.0000000000000000E+000
 0.0000000000000000E+000  0.0000000000000000E+000  0.0000000000000000E+000
 0.0000000000000000E+000  0.0000000000000000E+000  0.0000000000000000E+000
 0.0000000000000000E+000  0.0000000000000000E+000  0.0000000000000000E+000
 0.0000000000000000E+000  0.0000000000000000E+000  0.0000000000000000E+000
 0.0000000000000000E+000  0.0000000000000000E+000  0.0000000000000000E+000
 0.0000000000000000E+000  0.0000000000000000E+000  0.0000000000000000E+000
 0.0000000000000000E+000  0.0000000000000000E+000  0.0000000000000000E+000
 0.0000000000000000E+000  0.0000000000000000E+000  0.0000000000000000E+000
 0.0000000000000000E+000  0.0000000000000000E+000  0.0000000000000000E+000
 0.0000000000000000E+000  0.0000000000000000E+000  0.0000000000000000E+000
                                   naddr_ssad  3   2
 0.0000000000000000E+000  0.0000000000000000E+000  0.0000000000000000E+000
 0.0000000000000000E+000  0.0000000000000000E+000  0.0000000000000000E+000
 0.0000000000000000E+000  0.0000000000000000E+000  0.0000000000000000E+000
 0.0000000000000000E+000  0.0000000000000000E+000  0.0000000000000000E+000
 0.0000000000000000E+000  0.0000000000000000E+000  0.0000000000000000E+000
 0.0000000000000000E+000  0.0000000000000000E+000  0.0000000000000000E+000
 0.0000000000000000E+000  0.0000000000000000E+000  0.0000000000000000E+000
 0.0000000000000000E+000  0.0000000000000000E+000  0.0000000000000000E+000
 0.0000000000000000E+000  0.0000000000000000E+000  0.0000000000000000E+000
 0.0000000000000000E+000  0.0000000000000000E+000  0.0000000000000000E+000
 0.0000000000000000E+000  0.0000000000000000E+000  0.0000000000000000E+000
 0.0000000000000000E+000  0.0000000000000000E+000  0.0000000000000000E+000
 0.0000000000000000E+000  0.0000000000000000E+000  0.0000000000000000E+000
 0.0000000000000000E+000  0.0000000000000000E+000  0.0000000000000000E+000
 0.0000000000000000E+000  0.0000000000000000E+000  0.0000000000000000E+000
 0.0000000000000000E+000  0.0000000000000000E+000  0.0000000000000000E+000
 0.0000000000000000E+000  0.0000000000000000E+000  0.0000000000000000E+000
 0.0000000000000000E+000  0.0000000000000000E+000  0.0000000000000000E+000
 0.0000000000000000E+000  0.0000000000000000E+000  0.0000000000000000E+000
 0.0000000000000000E+000  0.0000000000000000E+000  0.0000000000000000E+000
 0.0000000000000000E+000  0.0000000000000000E+000  0.0000000000000000E+000
 0.0000000000000000E+000  0.0000000000000000E+000  0.0000000000000000E+000
 0.0000000000000000E+000  0.0000000000000000E+000  0.0000000000000000E+000
 0.0000000000000000E+000  0.0000000000000000E+000  0.0000000000000000E+000
 0.0000000000000000E+000  0.0000000000000000E+000  0.0000000000000000E+000
 0.0000000000000000E+000  0.0000000000000000E+000  0.0000000000000000E+000
 0.0000000000000000E+000  0.0000000000000000E+000  0.0000000000000000E+000
 0.0000000000000000E+000  0.0000000000000000E+000  0.0000000000000000E+000
 0.0000000000000000E+000  0.0000000000000000E+000  0.0000000000000000E+000
 0.0000000000000000E+000  0.0000000000000000E+000  0.0000000000000000E+000
 0.0000000000000000E+000  0.0000000000000000E+000  0.0000000000000000E+000
 0.0000000000000000E+000  0.0000000000000000E+000  0.0000000000000000E+000
 0.0000000000000000E+000  0.0000000000000000E+000  0.0000000000000000E+000
 0.0000000000000000E+000  0.0000000000000000E+000  0.0000000000000000E+000
 0.0000000000000000E+000  0.0000000000000000E+000  0.0000000000000000E+000
 0.0000000000000000E+000  0.0000000000000000E+000  0.0000000000000000E+000
                                   naddr_ssad  3   3
 0.0000000000000000E+000  0.0000000000000000E+000  0.0000000000000000E+000
 0.0000000000000000E+000  0.0000000000000000E+000  0.0000000000000000E+000
 0.0000000000000000E+000  0.0000000000000000E+000  0.0000000000000000E+000
 0.0000000000000000E+000  0.0000000000000000E+000  0.0000000000000000E+000
 0.0000000000000000E+000  0.0000000000000000E+000  0.0000000000000000E+000
 0.0000000000000000E+000  0.0000000000000000E+000  0.0000000000000000E+000
 0.0000000000000000E+000  0.0000000000000000E+000  0.0000000000000000E+000
 0.0000000000000000E+000  0.0000000000000000E+000  0.0000000000000000E+000
 0.0000000000000000E+000  0.0000000000000000E+000  0.0000000000000000E+000
 0.0000000000000000E+000  0.0000000000000000E+000  0.0000000000000000E+000
 0.0000000000000000E+000  0.0000000000000000E+000  0.0000000000000000E+000
 0.0000000000000000E+000  0.0000000000000000E+000  0.0000000000000000E+000
 0.0000000000000000E+000  0.0000000000000000E+000  0.0000000000000000E+000
 0.0000000000000000E+000  0.0000000000000000E+000  0.0000000000000000E+000
 0.0000000000000000E+000  0.0000000000000000E+000  0.0000000000000000E+000
 0.0000000000000000E+000  0.0000000000000000E+000  0.0000000000000000E+000
 0.0000000000000000E+000  0.0000000000000000E+000  0.0000000000000000E+000
 0.0000000000000000E+000  0.0000000000000000E+000  0.0000000000000000E+000
 0.0000000000000000E+000  0.0000000000000000E+000  0.0000000000000000E+000
 0.0000000000000000E+000  0.0000000000000000E+000  0.0000000000000000E+000
 0.0000000000000000E+000  0.0000000000000000E+000  0.0000000000000000E+000
 0.0000000000000000E+000  0.0000000000000000E+000  0.0000000000000000E+000
 0.0000000000000000E+000  0.0000000000000000E+000  0.0000000000000000E+000
 0.0000000000000000E+000  0.0000000000000000E+000  0.0000000000000000E+000
 0.0000000000000000E+000  0.0000000000000000E+000  0.0000000000000000E+000
 0.0000000000000000E+000  0.0000000000000000E+000  0.0000000000000000E+000
 0.0000000000000000E+000  0.0000000000000000E+000  0.0000000000000000E+000
 0.0000000000000000E+000  0.0000000000000000E+000  0.0000000000000000E+000
 0.0000000000000000E+000  0.0000000000000000E+000  0.0000000000000000E+000
 0.0000000000000000E+000  0.0000000000000000E+000  0.0000000000000000E+000
 0.0000000000000000E+000  0.0000000000000000E+000  0.0000000000000000E+000
 0.0000000000000000E+000  0.0000000000000000E+000  0.0000000000000000E+000
 0.0000000000000000E+000  0.0000000000000000E+000  0.0000000000000000E+000
 0.0000000000000000E+000  0.0000000000000000E+000  0.0000000000000000E+000
 0.0000000000000000E+000  0.0000000000000000E+000  0.0000000000000000E+000
 0.0000000000000000E+000  0.0000000000000000E+000  0.0000000000000000E+000
                               naddr_old_ssad  1   1
 0.0000000000000000E+000  0.0000000000000000E+000  0.0000000000000000E+000
 0.0000000000000000E+000  0.0000000000000000E+000  0.0000000000000000E+000
 0.0000000000000000E+000  0.0000000000000000E+000  0.0000000000000000E+000
 0.0000000000000000E+000  0.0000000000000000E+000  0.0000000000000000E+000
 0.0000000000000000E+000  0.0000000000000000E+000  0.0000000000000000E+000
 0.0000000000000000E+000  0.0000000000000000E+000  0.0000000000000000E+000
 0.0000000000000000E+000  0.0000000000000000E+000  0.0000000000000000E+000
 0.0000000000000000E+000  0.0000000000000000E+000  0.0000000000000000E+000
 0.0000000000000000E+000  0.0000000000000000E+000  0.0000000000000000E+000
 0.0000000000000000E+000  0.0000000000000000E+000  0.0000000000000000E+000
 0.0000000000000000E+000  0.0000000000000000E+000  0.0000000000000000E+000
 0.0000000000000000E+000  0.0000000000000000E+000  0.0000000000000000E+000
 0.0000000000000000E+000  0.0000000000000000E+000  0.0000000000000000E+000
 0.0000000000000000E+000  0.0000000000000000E+000  0.0000000000000000E+000
 0.0000000000000000E+000  0.0000000000000000E+000  0.0000000000000000E+000
 0.0000000000000000E+000  0.0000000000000000E+000  0.0000000000000000E+000
 0.0000000000000000E+000  0.0000000000000000E+000  0.0000000000000000E+000
 0.0000000000000000E+000  0.0000000000000000E+000  0.0000000000000000E+000
 0.0000000000000000E+000  0.0000000000000000E+000  0.0000000000000000E+000
 0.0000000000000000E+000  0.0000000000000000E+000  0.0000000000000000E+000
 0.0000000000000000E+000  0.0000000000000000E+000  0.0000000000000000E+000
 0.0000000000000000E+000  0.0000000000000000E+000  0.0000000000000000E+000
 0.0000000000000000E+000  0.0000000000000000E+000  0.0000000000000000E+000
 0.0000000000000000E+000  0.0000000000000000E+000  0.0000000000000000E+000
 0.0000000000000000E+000  0.0000000000000000E+000  0.0000000000000000E+000
 0.0000000000000000E+000  0.0000000000000000E+000  0.0000000000000000E+000
 0.0000000000000000E+000  0.0000000000000000E+000  0.0000000000000000E+000
 0.0000000000000000E+000  0.0000000000000000E+000  0.0000000000000000E+000
 0.0000000000000000E+000  0.0000000000000000E+000  0.0000000000000000E+000
 0.0000000000000000E+000  0.0000000000000000E+000  0.0000000000000000E+000
 0.0000000000000000E+000  0.0000000000000000E+000  0.0000000000000000E+000
 0.0000000000000000E+000  0.0000000000000000E+000  0.0000000000000000E+000
 0.0000000000000000E+000  0.0000000000000000E+000  0.0000000000000000E+000
 0.0000000000000000E+000  0.0000000000000000E+000  0.0000000000000000E+000
 0.0000000000000000E+000  0.0000000000000000E+000  0.0000000000000000E+000
 0.0000000000000000E+000  0.0000000000000000E+000  0.0000000000000000E+000
                               naddr_old_ssad  1   2
 0.0000000000000000E+000  0.0000000000000000E+000  0.0000000000000000E+000
 0.0000000000000000E+000  0.0000000000000000E+000  0.0000000000000000E+000
 0.0000000000000000E+000  0.0000000000000000E+000  0.0000000000000000E+000
 0.0000000000000000E+000  0.0000000000000000E+000  0.0000000000000000E+000
 0.0000000000000000E+000  0.0000000000000000E+000  0.0000000000000000E+000
 0.0000000000000000E+000  0.0000000000000000E+000  0.0000000000000000E+000
 0.0000000000000000E+000  0.0000000000000000E+000  0.0000000000000000E+000
 0.0000000000000000E+000  0.0000000000000000E+000  0.0000000000000000E+000
 0.0000000000000000E+000  0.0000000000000000E+000  0.0000000000000000E+000
 0.0000000000000000E+000  0.0000000000000000E+000  0.0000000000000000E+000
 0.0000000000000000E+000  0.0000000000000000E+000  0.0000000000000000E+000
 0.0000000000000000E+000  0.0000000000000000E+000  0.0000000000000000E+000
 0.0000000000000000E+000  0.0000000000000000E+000  0.0000000000000000E+000
 0.0000000000000000E+000  0.0000000000000000E+000  0.0000000000000000E+000
 0.0000000000000000E+000  0.0000000000000000E+000  0.0000000000000000E+000
 0.0000000000000000E+000  0.0000000000000000E+000  0.0000000000000000E+000
 0.0000000000000000E+000  0.0000000000000000E+000  0.0000000000000000E+000
 0.0000000000000000E+000  0.0000000000000000E+000  0.0000000000000000E+000
 0.0000000000000000E+000  0.0000000000000000E+000  0.0000000000000000E+000
 0.0000000000000000E+000  0.0000000000000000E+000  0.0000000000000000E+000
 0.0000000000000000E+000  0.0000000000000000E+000  0.0000000000000000E+000
 0.0000000000000000E+000  0.0000000000000000E+000  0.0000000000000000E+000
 0.0000000000000000E+000  0.0000000000000000E+000  0.0000000000000000E+000
 0.0000000000000000E+000  0.0000000000000000E+000  0.0000000000000000E+000
 0.0000000000000000E+000  0.0000000000000000E+000  0.0000000000000000E+000
 0.0000000000000000E+000  0.0000000000000000E+000  0.0000000000000000E+000
 0.0000000000000000E+000  0.0000000000000000E+000  0.0000000000000000E+000
 0.0000000000000000E+000  0.0000000000000000E+000  0.0000000000000000E+000
 0.0000000000000000E+000  0.0000000000000000E+000  0.0000000000000000E+000
 0.0000000000000000E+000  0.0000000000000000E+000  0.0000000000000000E+000
 0.0000000000000000E+000  0.0000000000000000E+000  0.0000000000000000E+000
 0.0000000000000000E+000  0.0000000000000000E+000  0.0000000000000000E+000
 0.0000000000000000E+000  0.0000000000000000E+000  0.0000000000000000E+000
 0.0000000000000000E+000  0.0000000000000000E+000  0.0000000000000000E+000
 0.0000000000000000E+000  0.0000000000000000E+000  0.0000000000000000E+000
 0.0000000000000000E+000  0.0000000000000000E+000  0.0000000000000000E+000
                               naddr_old_ssad  1   3
 0.0000000000000000E+000  0.0000000000000000E+000  0.0000000000000000E+000
 0.0000000000000000E+000  0.0000000000000000E+000  0.0000000000000000E+000
 0.0000000000000000E+000  0.0000000000000000E+000  0.0000000000000000E+000
 0.0000000000000000E+000  0.0000000000000000E+000  0.0000000000000000E+000
 0.0000000000000000E+000  0.0000000000000000E+000  0.0000000000000000E+000
 0.0000000000000000E+000  0.0000000000000000E+000  0.0000000000000000E+000
 0.0000000000000000E+000  0.0000000000000000E+000  0.0000000000000000E+000
 0.0000000000000000E+000  0.0000000000000000E+000  0.0000000000000000E+000
 0.0000000000000000E+000  0.0000000000000000E+000  0.0000000000000000E+000
 0.0000000000000000E+000  0.0000000000000000E+000  0.0000000000000000E+000
 0.0000000000000000E+000  0.0000000000000000E+000  0.0000000000000000E+000
 0.0000000000000000E+000  0.0000000000000000E+000  0.0000000000000000E+000
 0.0000000000000000E+000  0.0000000000000000E+000  0.0000000000000000E+000
 0.0000000000000000E+000  0.0000000000000000E+000  0.0000000000000000E+000
 0.0000000000000000E+000  0.0000000000000000E+000  0.0000000000000000E+000
 0.0000000000000000E+000  0.0000000000000000E+000  0.0000000000000000E+000
 0.0000000000000000E+000  0.0000000000000000E+000  0.0000000000000000E+000
 0.0000000000000000E+000  0.0000000000000000E+000  0.0000000000000000E+000
 0.0000000000000000E+000  0.0000000000000000E+000  0.0000000000000000E+000
 0.0000000000000000E+000  0.0000000000000000E+000  0.0000000000000000E+000
 0.0000000000000000E+000  0.0000000000000000E+000  0.0000000000000000E+000
 0.0000000000000000E+000  0.0000000000000000E+000  0.0000000000000000E+000
 0.0000000000000000E+000  0.0000000000000000E+000  0.0000000000000000E+000
 0.0000000000000000E+000  0.0000000000000000E+000  0.0000000000000000E+000
 0.0000000000000000E+000  0.0000000000000000E+000  0.0000000000000000E+000
 0.0000000000000000E+000  0.0000000000000000E+000  0.0000000000000000E+000
 0.0000000000000000E+000  0.0000000000000000E+000  0.0000000000000000E+000
 0.0000000000000000E+000  0.0000000000000000E+000  0.0000000000000000E+000
 0.0000000000000000E+000  0.0000000000000000E+000  0.0000000000000000E+000
 0.0000000000000000E+000  0.0000000000000000E+000  0.0000000000000000E+000
 0.0000000000000000E+000  0.0000000000000000E+000  0.0000000000000000E+000
 0.0000000000000000E+000  0.0000000000000000E+000  0.0000000000000000E+000
 0.0000000000000000E+000  0.0000000000000000E+000  0.0000000000000000E+000
 0.0000000000000000E+000  0.0000000000000000E+000  0.0000000000000000E+000
 0.0000000000000000E+000  0.0000000000000000E+000  0.0000000000000000E+000
 0.0000000000000000E+000  0.0000000000000000E+000  0.0000000000000000E+000
                               naddr_old_ssad  2   1
 0.0000000000000000E+000  0.0000000000000000E+000  0.0000000000000000E+000
 0.0000000000000000E+000  0.0000000000000000E+000  0.0000000000000000E+000
 0.0000000000000000E+000  0.0000000000000000E+000  0.0000000000000000E+000
 0.0000000000000000E+000  0.0000000000000000E+000  0.0000000000000000E+000
 0.0000000000000000E+000  0.0000000000000000E+000  0.0000000000000000E+000
 0.0000000000000000E+000  0.0000000000000000E+000  0.0000000000000000E+000
 0.0000000000000000E+000  0.0000000000000000E+000  0.0000000000000000E+000
 0.0000000000000000E+000  0.0000000000000000E+000  0.0000000000000000E+000
 0.0000000000000000E+000  0.0000000000000000E+000  0.0000000000000000E+000
 0.0000000000000000E+000  0.0000000000000000E+000  0.0000000000000000E+000
 0.0000000000000000E+000  0.0000000000000000E+000  0.0000000000000000E+000
 0.0000000000000000E+000  0.0000000000000000E+000  0.0000000000000000E+000
 0.0000000000000000E+000  0.0000000000000000E+000  0.0000000000000000E+000
 0.0000000000000000E+000  0.0000000000000000E+000  0.0000000000000000E+000
 0.0000000000000000E+000  0.0000000000000000E+000  0.0000000000000000E+000
 0.0000000000000000E+000  0.0000000000000000E+000  0.0000000000000000E+000
 0.0000000000000000E+000  0.0000000000000000E+000  0.0000000000000000E+000
 0.0000000000000000E+000  0.0000000000000000E+000  0.0000000000000000E+000
 0.0000000000000000E+000  0.0000000000000000E+000  0.0000000000000000E+000
 0.0000000000000000E+000  0.0000000000000000E+000  0.0000000000000000E+000
 0.0000000000000000E+000  0.0000000000000000E+000  0.0000000000000000E+000
 0.0000000000000000E+000  0.0000000000000000E+000  0.0000000000000000E+000
 0.0000000000000000E+000  0.0000000000000000E+000  0.0000000000000000E+000
 0.0000000000000000E+000  0.0000000000000000E+000  0.0000000000000000E+000
 0.0000000000000000E+000  0.0000000000000000E+000  0.0000000000000000E+000
 0.0000000000000000E+000  0.0000000000000000E+000  0.0000000000000000E+000
 0.0000000000000000E+000  0.0000000000000000E+000  0.0000000000000000E+000
 0.0000000000000000E+000  0.0000000000000000E+000  0.0000000000000000E+000
 0.0000000000000000E+000  0.0000000000000000E+000  0.0000000000000000E+000
 0.0000000000000000E+000  0.0000000000000000E+000  0.0000000000000000E+000
 0.0000000000000000E+000  0.0000000000000000E+000  0.0000000000000000E+000
 0.0000000000000000E+000  0.0000000000000000E+000  0.0000000000000000E+000
 0.0000000000000000E+000  0.0000000000000000E+000  0.0000000000000000E+000
 0.0000000000000000E+000  0.0000000000000000E+000  0.0000000000000000E+000
 0.0000000000000000E+000  0.0000000000000000E+000  0.0000000000000000E+000
 0.0000000000000000E+000  0.0000000000000000E+000  0.0000000000000000E+000
                               naddr_old_ssad  2   2
 0.0000000000000000E+000  0.0000000000000000E+000  0.0000000000000000E+000
 0.0000000000000000E+000  0.0000000000000000E+000  0.0000000000000000E+000
 0.0000000000000000E+000  0.0000000000000000E+000  0.0000000000000000E+000
 0.0000000000000000E+000  0.0000000000000000E+000  0.0000000000000000E+000
 0.0000000000000000E+000  0.0000000000000000E+000  0.0000000000000000E+000
 0.0000000000000000E+000  0.0000000000000000E+000  0.0000000000000000E+000
 0.0000000000000000E+000  0.0000000000000000E+000  0.0000000000000000E+000
 0.0000000000000000E+000  0.0000000000000000E+000  0.0000000000000000E+000
 0.0000000000000000E+000  0.0000000000000000E+000  0.0000000000000000E+000
 0.0000000000000000E+000  0.0000000000000000E+000  0.0000000000000000E+000
 0.0000000000000000E+000  0.0000000000000000E+000  0.0000000000000000E+000
 0.0000000000000000E+000  0.0000000000000000E+000  0.0000000000000000E+000
 0.0000000000000000E+000  0.0000000000000000E+000  0.0000000000000000E+000
 0.0000000000000000E+000  0.0000000000000000E+000  0.0000000000000000E+000
 0.0000000000000000E+000  0.0000000000000000E+000  0.0000000000000000E+000
 0.0000000000000000E+000  0.0000000000000000E+000  0.0000000000000000E+000
 0.0000000000000000E+000  0.0000000000000000E+000  0.0000000000000000E+000
 0.0000000000000000E+000  0.0000000000000000E+000  0.0000000000000000E+000
 0.0000000000000000E+000  0.0000000000000000E+000  0.0000000000000000E+000
 0.0000000000000000E+000  0.0000000000000000E+000  0.0000000000000000E+000
 0.0000000000000000E+000  0.0000000000000000E+000  0.0000000000000000E+000
 0.0000000000000000E+000  0.0000000000000000E+000  0.0000000000000000E+000
 0.0000000000000000E+000  0.0000000000000000E+000  0.0000000000000000E+000
 0.0000000000000000E+000  0.0000000000000000E+000  0.0000000000000000E+000
 0.0000000000000000E+000  0.0000000000000000E+000  0.0000000000000000E+000
 0.0000000000000000E+000  0.0000000000000000E+000  0.0000000000000000E+000
 0.0000000000000000E+000  0.0000000000000000E+000  0.0000000000000000E+000
 0.0000000000000000E+000  0.0000000000000000E+000  0.0000000000000000E+000
 0.0000000000000000E+000  0.0000000000000000E+000  0.0000000000000000E+000
 0.0000000000000000E+000  0.0000000000000000E+000  0.0000000000000000E+000
 0.0000000000000000E+000  0.0000000000000000E+000  0.0000000000000000E+000
 0.0000000000000000E+000  0.0000000000000000E+000  0.0000000000000000E+000
 0.0000000000000000E+000  0.0000000000000000E+000  0.0000000000000000E+000
 0.0000000000000000E+000  0.0000000000000000E+000  0.0000000000000000E+000
 0.0000000000000000E+000  0.0000000000000000E+000  0.0000000000000000E+000
 0.0000000000000000E+000  0.0000000000000000E+000  0.0000000000000000E+000
                               naddr_old_ssad  2   3
 0.0000000000000000E+000  0.0000000000000000E+000  0.0000000000000000E+000
 0.0000000000000000E+000  0.0000000000000000E+000  0.0000000000000000E+000
 0.0000000000000000E+000  0.0000000000000000E+000  0.0000000000000000E+000
 0.0000000000000000E+000  0.0000000000000000E+000  0.0000000000000000E+000
 0.0000000000000000E+000  0.0000000000000000E+000  0.0000000000000000E+000
 0.0000000000000000E+000  0.0000000000000000E+000  0.0000000000000000E+000
 0.0000000000000000E+000  0.0000000000000000E+000  0.0000000000000000E+000
 0.0000000000000000E+000  0.0000000000000000E+000  0.0000000000000000E+000
 0.0000000000000000E+000  0.0000000000000000E+000  0.0000000000000000E+000
 0.0000000000000000E+000  0.0000000000000000E+000  0.0000000000000000E+000
 0.0000000000000000E+000  0.0000000000000000E+000  0.0000000000000000E+000
 0.0000000000000000E+000  0.0000000000000000E+000  0.0000000000000000E+000
 0.0000000000000000E+000  0.0000000000000000E+000  0.0000000000000000E+000
 0.0000000000000000E+000  0.0000000000000000E+000  0.0000000000000000E+000
 0.0000000000000000E+000  0.0000000000000000E+000  0.0000000000000000E+000
 0.0000000000000000E+000  0.0000000000000000E+000  0.0000000000000000E+000
 0.0000000000000000E+000  0.0000000000000000E+000  0.0000000000000000E+000
 0.0000000000000000E+000  0.0000000000000000E+000  0.0000000000000000E+000
 0.0000000000000000E+000  0.0000000000000000E+000  0.0000000000000000E+000
 0.0000000000000000E+000  0.0000000000000000E+000  0.0000000000000000E+000
 0.0000000000000000E+000  0.0000000000000000E+000  0.0000000000000000E+000
 0.0000000000000000E+000  0.0000000000000000E+000  0.0000000000000000E+000
 0.0000000000000000E+000  0.0000000000000000E+000  0.0000000000000000E+000
 0.0000000000000000E+000  0.0000000000000000E+000  0.0000000000000000E+000
 0.0000000000000000E+000  0.0000000000000000E+000  0.0000000000000000E+000
 0.0000000000000000E+000  0.0000000000000000E+000  0.0000000000000000E+000
 0.0000000000000000E+000  0.0000000000000000E+000  0.0000000000000000E+000
 0.0000000000000000E+000  0.0000000000000000E+000  0.0000000000000000E+000
 0.0000000000000000E+000  0.0000000000000000E+000  0.0000000000000000E+000
 0.0000000000000000E+000  0.0000000000000000E+000  0.0000000000000000E+000
 0.0000000000000000E+000  0.0000000000000000E+000  0.0000000000000000E+000
 0.0000000000000000E+000  0.0000000000000000E+000  0.0000000000000000E+000
 0.0000000000000000E+000  0.0000000000000000E+000  0.0000000000000000E+000
 0.0000000000000000E+000  0.0000000000000000E+000  0.0000000000000000E+000
 0.0000000000000000E+000  0.0000000000000000E+000  0.0000000000000000E+000
 0.0000000000000000E+000  0.0000000000000000E+000  0.0000000000000000E+000
                               naddr_old_ssad  3   1
 0.0000000000000000E+000  0.0000000000000000E+000  0.0000000000000000E+000
 0.0000000000000000E+000  0.0000000000000000E+000  0.0000000000000000E+000
 0.0000000000000000E+000  0.0000000000000000E+000  0.0000000000000000E+000
 0.0000000000000000E+000  0.0000000000000000E+000  0.0000000000000000E+000
 0.0000000000000000E+000  0.0000000000000000E+000  0.0000000000000000E+000
 0.0000000000000000E+000  0.0000000000000000E+000  0.0000000000000000E+000
 0.0000000000000000E+000  0.0000000000000000E+000  0.0000000000000000E+000
 0.0000000000000000E+000  0.0000000000000000E+000  0.0000000000000000E+000
 0.0000000000000000E+000  0.0000000000000000E+000  0.0000000000000000E+000
 0.0000000000000000E+000  0.0000000000000000E+000  0.0000000000000000E+000
 0.0000000000000000E+000  0.0000000000000000E+000  0.0000000000000000E+000
 0.0000000000000000E+000  0.0000000000000000E+000  0.0000000000000000E+000
 0.0000000000000000E+000  0.0000000000000000E+000  0.0000000000000000E+000
 0.0000000000000000E+000  0.0000000000000000E+000  0.0000000000000000E+000
 0.0000000000000000E+000  0.0000000000000000E+000  0.0000000000000000E+000
 0.0000000000000000E+000  0.0000000000000000E+000  0.0000000000000000E+000
 0.0000000000000000E+000  0.0000000000000000E+000  0.0000000000000000E+000
 0.0000000000000000E+000  0.0000000000000000E+000  0.0000000000000000E+000
 0.0000000000000000E+000  0.0000000000000000E+000  0.0000000000000000E+000
 0.0000000000000000E+000  0.0000000000000000E+000  0.0000000000000000E+000
 0.0000000000000000E+000  0.0000000000000000E+000  0.0000000000000000E+000
 0.0000000000000000E+000  0.0000000000000000E+000  0.0000000000000000E+000
 0.0000000000000000E+000  0.0000000000000000E+000  0.0000000000000000E+000
 0.0000000000000000E+000  0.0000000000000000E+000  0.0000000000000000E+000
 0.0000000000000000E+000  0.0000000000000000E+000  0.0000000000000000E+000
 0.0000000000000000E+000  0.0000000000000000E+000  0.0000000000000000E+000
 0.0000000000000000E+000  0.0000000000000000E+000  0.0000000000000000E+000
 0.0000000000000000E+000  0.0000000000000000E+000  0.0000000000000000E+000
 0.0000000000000000E+000  0.0000000000000000E+000  0.0000000000000000E+000
 0.0000000000000000E+000  0.0000000000000000E+000  0.0000000000000000E+000
 0.0000000000000000E+000  0.0000000000000000E+000  0.0000000000000000E+000
 0.0000000000000000E+000  0.0000000000000000E+000  0.0000000000000000E+000
 0.0000000000000000E+000  0.0000000000000000E+000  0.0000000000000000E+000
 0.0000000000000000E+000  0.0000000000000000E+000  0.0000000000000000E+000
 0.0000000000000000E+000  0.0000000000000000E+000  0.0000000000000000E+000
 0.0000000000000000E+000  0.0000000000000000E+000  0.0000000000000000E+000
                               naddr_old_ssad  3   2
 0.0000000000000000E+000  0.0000000000000000E+000  0.0000000000000000E+000
 0.0000000000000000E+000  0.0000000000000000E+000  0.0000000000000000E+000
 0.0000000000000000E+000  0.0000000000000000E+000  0.0000000000000000E+000
 0.0000000000000000E+000  0.0000000000000000E+000  0.0000000000000000E+000
 0.0000000000000000E+000  0.0000000000000000E+000  0.0000000000000000E+000
 0.0000000000000000E+000  0.0000000000000000E+000  0.0000000000000000E+000
 0.0000000000000000E+000  0.0000000000000000E+000  0.0000000000000000E+000
 0.0000000000000000E+000  0.0000000000000000E+000  0.0000000000000000E+000
 0.0000000000000000E+000  0.0000000000000000E+000  0.0000000000000000E+000
 0.0000000000000000E+000  0.0000000000000000E+000  0.0000000000000000E+000
 0.0000000000000000E+000  0.0000000000000000E+000  0.0000000000000000E+000
 0.0000000000000000E+000  0.0000000000000000E+000  0.0000000000000000E+000
 0.0000000000000000E+000  0.0000000000000000E+000  0.0000000000000000E+000
 0.0000000000000000E+000  0.0000000000000000E+000  0.0000000000000000E+000
 0.0000000000000000E+000  0.0000000000000000E+000  0.0000000000000000E+000
 0.0000000000000000E+000  0.0000000000000000E+000  0.0000000000000000E+000
 0.0000000000000000E+000  0.0000000000000000E+000  0.0000000000000000E+000
 0.0000000000000000E+000  0.0000000000000000E+000  0.0000000000000000E+000
 0.0000000000000000E+000  0.0000000000000000E+000  0.0000000000000000E+000
 0.0000000000000000E+000  0.0000000000000000E+000  0.0000000000000000E+000
 0.0000000000000000E+000  0.0000000000000000E+000  0.0000000000000000E+000
 0.0000000000000000E+000  0.0000000000000000E+000  0.0000000000000000E+000
 0.0000000000000000E+000  0.0000000000000000E+000  0.0000000000000000E+000
 0.0000000000000000E+000  0.0000000000000000E+000  0.0000000000000000E+000
 0.0000000000000000E+000  0.0000000000000000E+000  0.0000000000000000E+000
 0.0000000000000000E+000  0.0000000000000000E+000  0.0000000000000000E+000
 0.0000000000000000E+000  0.0000000000000000E+000  0.0000000000000000E+000
 0.0000000000000000E+000  0.0000000000000000E+000  0.0000000000000000E+000
 0.0000000000000000E+000  0.0000000000000000E+000  0.0000000000000000E+000
 0.0000000000000000E+000  0.0000000000000000E+000  0.0000000000000000E+000
 0.0000000000000000E+000  0.0000000000000000E+000  0.0000000000000000E+000
 0.0000000000000000E+000  0.0000000000000000E+000  0.0000000000000000E+000
 0.0000000000000000E+000  0.0000000000000000E+000  0.0000000000000000E+000
 0.0000000000000000E+000  0.0000000000000000E+000  0.0000000000000000E+000
 0.0000000000000000E+000  0.0000000000000000E+000  0.0000000000000000E+000
 0.0000000000000000E+000  0.0000000000000000E+000  0.0000000000000000E+000
                               naddr_old_ssad  3   3
 0.0000000000000000E+000  0.0000000000000000E+000  0.0000000000000000E+000
 0.0000000000000000E+000  0.0000000000000000E+000  0.0000000000000000E+000
 0.0000000000000000E+000  0.0000000000000000E+000  0.0000000000000000E+000
 0.0000000000000000E+000  0.0000000000000000E+000  0.0000000000000000E+000
 0.0000000000000000E+000  0.0000000000000000E+000  0.0000000000000000E+000
 0.0000000000000000E+000  0.0000000000000000E+000  0.0000000000000000E+000
 0.0000000000000000E+000  0.0000000000000000E+000  0.0000000000000000E+000
 0.0000000000000000E+000  0.0000000000000000E+000  0.0000000000000000E+000
 0.0000000000000000E+000  0.0000000000000000E+000  0.0000000000000000E+000
 0.0000000000000000E+000  0.0000000000000000E+000  0.0000000000000000E+000
 0.0000000000000000E+000  0.0000000000000000E+000  0.0000000000000000E+000
 0.0000000000000000E+000  0.0000000000000000E+000  0.0000000000000000E+000
 0.0000000000000000E+000  0.0000000000000000E+000  0.0000000000000000E+000
 0.0000000000000000E+000  0.0000000000000000E+000  0.0000000000000000E+000
 0.0000000000000000E+000  0.0000000000000000E+000  0.0000000000000000E+000
 0.0000000000000000E+000  0.0000000000000000E+000  0.0000000000000000E+000
 0.0000000000000000E+000  0.0000000000000000E+000  0.0000000000000000E+000
 0.0000000000000000E+000  0.0000000000000000E+000  0.0000000000000000E+000
 0.0000000000000000E+000  0.0000000000000000E+000  0.0000000000000000E+000
 0.0000000000000000E+000  0.0000000000000000E+000  0.0000000000000000E+000
 0.0000000000000000E+000  0.0000000000000000E+000  0.0000000000000000E+000
 0.0000000000000000E+000  0.0000000000000000E+000  0.0000000000000000E+000
 0.0000000000000000E+000  0.0000000000000000E+000  0.0000000000000000E+000
 0.0000000000000000E+000  0.0000000000000000E+000  0.0000000000000000E+000
 0.0000000000000000E+000  0.0000000000000000E+000  0.0000000000000000E+000
 0.0000000000000000E+000  0.0000000000000000E+000  0.0000000000000000E+000
 0.0000000000000000E+000  0.0000000000000000E+000  0.0000000000000000E+000
 0.0000000000000000E+000  0.0000000000000000E+000  0.0000000000000000E+000
 0.0000000000000000E+000  0.0000000000000000E+000  0.0000000000000000E+000
 0.0000000000000000E+000  0.0000000000000000E+000  0.0000000000000000E+000
 0.0000000000000000E+000  0.0000000000000000E+000  0.0000000000000000E+000
 0.0000000000000000E+000  0.0000000000000000E+000  0.0000000000000000E+000
 0.0000000000000000E+000  0.0000000000000000E+000  0.0000000000000000E+000
 0.0000000000000000E+000  0.0000000000000000E+000  0.0000000000000000E+000
 0.0000000000000000E+000  0.0000000000000000E+000  0.0000000000000000E+000
 0.0000000000000000E+000  0.0000000000000000E+000  0.0000000000000000E+000
                                 grad_mch_sad  1
 8.0001349084438622E-002 -3.2083840634608375E-002  1.2089480116406433E-002
 2.2885807400674033E-002  9.1933791860080855E-002 -1.8436959309917612E-002
 1.4842967176833996E-001 -2.5528425246919055E-002 -8.6828644471945202E-002
-5.3517695149059234E-002 -4.1300590281217013E-002  3.7223617996009158E-002
 4.0344163710410878E-002  4.5582943176130708E-002  7.6704073143245746E-002
-1.1016119648229120E-001 -2.3570466168585023E-002 -4.5288374914843839E-002
-1.2772828404002545E-001 -4.7621553334553937E-002  5.0585528986693065E-002
 1.8708095863146135E-002  5.3461534776812335E-002 -8.6353316582133660E-002
-1.5696672511069241E-002  3.7465870761930496E-002 -2.1403718273253203E-002
-1.8950495077524818E-002 -4.7751576206601261E-002 -5.9316553977211061E-003
-7.6078418532561171E-002 -4.1108409182859275E-002 -4.4003570654537798E-002
 3.2003051392639259E-002 -2.2705302580610060E-002 -5.8514809180439879E-002
 9.8090182132867229E-002 -1.3212978469342164E-002  3.4858096259042785E-002
 5.1469095608336433E-004  1.3257075867340202E-002 -4.4500049764528895E-003
-9.3175972984826799E-003 -4.6388342122647488E-003  1.9916275837030702E-002
-1.4601923557485219E-002 -2.1869145979112384E-002 -3.9999132799124690E-003
-1.3351552698330034E-002  2.0269765206099660E-002 -8.0638506201365385E-003
-1.1741918890728704E-003  2.3968726222259634E-002  1.3253287830051808E-002
 1.8579386528054690E-002  1.0547843295646077E-002  1.5084609671511024E-002
 3.8546081948814925E-002 -4.7817859202218763E-003  4.4181025552323075E-002
-1.3671229126430704E-002  1.5520547856382677E-002 -1.1367771696817444E-002
 3.5898416003162036E-002  3.8139695266613906E-002  2.5923814073958298E-002
 2.2753032811904061E-002 -6.7085314950418341E-003  2.7478835782058991E-002
-6.5675838560038072E-002  3.3915270440142829E-002  4.0772753658576501E-002
-3.8959243804394236E-002 -2.0676736721445668E-002 -2.2234888298609652E-002
-1.2967233021849295E-002 -1.8377083183364618E-002 -2.4700737197979824E-002
-3.6474838292903267E-002 -3.7598443899436187E-002  1.3229394091247156E-002
 4.2644538769011364E-003  1.1311108119492146E-002  3.9903157049620995E-003
 8.4594907802055724E-002 -8.3686883122430552E-003  5.3663251247156103E-002
-3.9053560620042740E-002  3.3383979865543784E-002 -6.2775770535911657E-003
-3.9641238398368361E-002 -2.4893215915633263E-002 -2.5750584738997693E-002
 2.2511416651431023E-002 -5.6671781671098417E-003 -1.8957997215328815E-002
 3.5797319184318131E-002 -3.5098982153159201E-002 -2.7574566905917901E-002
 2.9894070410102017E-003  4.0912320652326202E-002  2.8742978806300473E-002
-1.4983521603985728E-003 -5.2923511244723693E-004  2.8631918665829051E-002
-1.8391875466659685E-002  1.4420534875577632E-002 -6.1903091711194421E-003
                                 grad_mch_sad  2
 0.0000000000000000E+000  0.0000000000000000E+000  0.0000000000000000E+000
 0.0000000000000000E+000  0.0000000000000000E+000  0.0000000000000000E+000
 0.0000000000000000E+000  0.0000000000000000E+000  0.0000000000000000E+000
 0.0000000000000000E+000  0.0000000000000000E+000  0.0000000000000000E+000
 0.0000000000000000E+000  0.0000000000000000E+000  0.0000000000000000E+000
 0.0000000000000000E+000  0.0000000000000000E+000  0.0000000000000000E+000
 0.0000000000000000E+000  0.0000000000000000E+000  0.0000000000000000E+000
 0.0000000000000000E+000  0.0000000000000000E+000  0.0000000000000000E+000
 0.0000000000000000E+000  0.0000000000000000E+000  0.0000000000000000E+000
 0.0000000000000000E+000  0.0000000000000000E+000  0.0000000000000000E+000
 0.0000000000000000E+000  0.0000000000000000E+000  0.0000000000000000E+000
 0.0000000000000000E+000  0.0000000000000000E+000  0.0000000000000000E+000
 0.0000000000000000E+000  0.0000000000000000E+000  0.0000000000000000E+000
 0.0000000000000000E+000  0.0000000000000000E+000  0.0000000000000000E+000
 0.0000000000000000E+000  0.0000000000000000E+000  0.0000000000000000E+000
 0.0000000000000000E+000  0.0000000000000000E+000  0.0000000000000000E+000
 0.0000000000000000E+000  0.0000000000000000E+000  0.0000000000000000E+000
 0.0000000000000000E+000  0.0000000000000000E+000  0.0000000000000000E+000
 0.0000000000000000E+000  0.0000000000000000E+000  0.0000000000000000E+000
 0.0000000000000000E+000  0.0000000000000000E+000  0.0000000000000000E+000
 0.0000000000000000E+000  0.0000000000000000E+000  0.0000000000000000E+000
 0.0000000000000000E+000  0.0000000000000000E+000  0.0000000000000000E+000
 0.0000000000000000E+000  0.0000000000000000E+000  0.0000000000000000E+000
 0.0000000000000000E+000  0.0000000000000000E+000  0.0000000000000000E+000
 0.0000000000000000E+000  0.0000000000000000E+000  0.0000000000000000E+000
 0.0000000000000000E+000  0.0000000000000000E+000  0.0000000000000000E+000
 0.0000000000000000E+000  0.0000000000000000E+000  0.0000000000000000E+000
 0.0000000000000000E+000  0.0000000000000000E+000  0.0000000000000000E+000
 0.0000000000000000E+000  0.0000000000000000E+000  0.0000000000000000E+000
 0.0000000000000000E+000  0.0000000000000000E+000  0.0000000000000000E+000
 0.0000000000000000E+000  0.0000000000000000E+000  0.0000000000000000E+000
 0.0000000000000000E+000  0.0000000000000000E+000  0.0000000000000000E+000
 0.0000000000000000E+000  0.0000000000000000E+000  0.0000000000000000E+000
 0.0000000000000000E+000  0.0000000000000000E+000  0.0000000000000000E+000
 0.0000000000000000E+000  0.0000000000000000E+000  0.0000000000000000E+000
 0.0000000000000000E+000  0.0000000000000000E+000  0.0000000000000000E+000
                                 grad_mch_sad  3
 0.0000000000000000E+000  0.0000000000000000E+000  0.0000000000000000E+000
 0.0000000000000000E+000  0.0000000000000000E+000  0.0000000000000000E+000
 0.0000000000000000E+000  0.0000000000000000E+000  0.0000000000000000E+000
 0.0000000000000000E+000  0.0000000000000000E+000  0.0000000000000000E+000
 0.0000000000000000E+000  0.0000000000000000E+000  0.0000000000000000E+000
 0.0000000000000000E+000  0.0000000000000000E+000  0.0000000000000000E+000
 0.0000000000000000E+000  0.0000000000000000E+000  0.0000000000000000E+000
 0.0000000000000000E+000  0.0000000000000000E+000  0.0000000000000000E+000
 0.0000000000000000E+000  0.0000000000000000E+000  0.0000000000000000E+000
 0.0000000000000000E+000  0.0000000000000000E+000  0.0000000000000000E+000
 0.0000000000000000E+000  0.0000000000000000E+000  0.0000000000000000E+000
 0.0000000000000000E+000  0.0000000000000000E+000  0.0000000000000000E+000
 0.0000000000000000E+000  0.0000000000000000E+000  0.0000000000000000E+000
 0.0000000000000000E+000  0.0000000000000000E+000  0.0000000000000000E+000
 0.0000000000000000E+000  0.0000000000000000E+000  0.0000000000000000E+000
 0.0000000000000000E+000  0.0000000000000000E+000  0.0000000000000000E+000
 0.0000000000000000E+000  0.0000000000000000E+000  0.0000000000000000E+000
 0.0000000000000000E+000  0.0000000000000000E+000  0.0000000000000000E+000
 0.0000000000000000E+000  0.0000000000000000E+000  0.0000000000000000E+000
 0.0000000000000000E+000  0.0000000000000000E+000  0.0000000000000000E+000
 0.0000000000000000E+000  0.0000000000000000E+000  0.0000000000000000E+000
 0.0000000000000000E+000  0.0000000000000000E+000  0.0000000000000000E+000
 0.0000000000000000E+000  0.0000000000000000E+000  0.0000000000000000E+000
 0.0000000000000000E+000  0.0000000000000000E+000  0.0000000000000000E+000
 0.0000000000000000E+000  0.0000000000000000E+000  0.0000000000000000E+000
 0.0000000000000000E+000  0.0000000000000000E+000  0.0000000000000000E+000
 0.0000000000000000E+000  0.0000000000000000E+000  0.0000000000000000E+000
 0.0000000000000000E+000  0.0000000000000000E+000  0.0000000000000000E+000
 0.0000000000000000E+000  0.0000000000000000E+000  0.0000000000000000E+000
 0.0000000000000000E+000  0.0000000000000000E+000  0.0000000000000000E+000
 0.0000000000000000E+000  0.0000000000000000E+000  0.0000000000000000E+000
 0.0000000000000000E+000  0.0000000000000000E+000  0.0000000000000000E+000
 0.0000000000000000E+000  0.0000000000000000E+000  0.0000000000000000E+000
 0.0000000000000000E+000  0.0000000000000000E+000  0.0000000000000000E+000
 0.0000000000000000E+000  0.0000000000000000E+000  0.0000000000000000E+000
 0.0000000000000000E+000  0.0000000000000000E+000  0.0000000000000000E+000
                                 Gmatrix_ssad  1   1
 8.0001349084438622E-002  0.0000000000000000E+000    -3.2083840634608375E-002  0.0000000000000000E+000     1.2089480116406433E-002  0.0000000000000000E+000
 2.2885807400674033E-002  0.0000000000000000E+000     9.1933791860080855E-002  0.0000000000000000E+000    -1.8436959309917612E-002  0.0000000000000000E+000
 1.4842967176833996E-001  0.0000000000000000E+000    -2.5528425246919055E-002  0.0000000000000000E+000    -8.6828644471945202E-002  0.0000000000000000E+000
-5.3517695149059234E-002  0.0000000000000000E+000    -4.1300590281217013E-002  0.0000000000000000E+000     3.7223617996009158E-002  0.0000000000000000E+000
 4.0344163710410878E-002  0.0000000000000000E+000     4.5582943176130708E-002  0.0000000000000000E+000     7.6704073143245746E-002  0.0000000000000000E+000
-1.1016119648229120E-001  0.0000000000000000E+000    -2.3570466168585023E-002  0.0000000000000000E+000    -4.5288374914843839E-002  0.0000000000000000E+000
-1.2772828404002545E-001  0.0000000000000000E+000    -4.7621553334553937E-002  0.0000000000000000E+000     5.0585528986693065E-002  0.0000000000000000E+000
 1.8708095863146135E-002  0.0000000000000000E+000     5.3461534776812335E-002  0.0000000000000000E+000    -8.6353316582133660E-002  0.0000000000000000E+000
-1.5696672511069241E-002  0.0000000000000000E+000     3.7465870761930496E-002  0.0000000000000000E+000    -2.1403718273253203E-002  0.0000000000000000E+000
-1.8950495077524818E-002  0.0000000000000000E+000    -4.7751576206601261E-002  0.0000000000000000E+000    -5.9316553977211061E-003  0.0000000000000000E+000
-7.6078418532561171E-002  0.0000000000000000E+000    -4.1108409182859275E-002  0.0000000000000000E+000    -4.4003570654537798E-002  0.0000000000000000E+000
 3.2003051392639259E-002  0.0000000000000000E+000    -2.2705302580610060E-002  0.0000000000000000E+000    -5.8514809180439879E-002  0.0000000000000000E+000
 9.8090182132867229E-002  0.0000000000000000E+000    -1.3212978469342164E-002  0.0000000000000000E+000     3.4858096259042785E-002  0.0000000000000000E+000
 5.1469095608336433E-004  0.0000000000000000E+000     1.3257075867340202E-002  0.0000000000000000E+000    -4.4500049764528895E-003  0.0000000000000000E+000
-9.3175972984826799E-003  0.0000000000000000E+000    -4.6388342122647488E-003  0.0000000000000000E+000     1.9916275837030702E-002  0.0000000000000000E+000
-1.4601923557485219E-002  0.0000000000000000E+000    -2.1869145979112384E-002  0.0000000000000000E+000    -3.9999132799124690E-003  0.0000000000000000E+000
-1.3351552698330034E-002  0.0000000000000000E+000     2.0269765206099660E-002  0.0000000000000000E+000    -8.0638506201365385E-003  0.0000000000000000E+000
-1.1741918890728704E-003  0.0000000000000000E+000     2.3968726222259634E-002  0.0000000000000000E+000     1.3253287830051808E-002  0.0000000000000000E+000
 1.8579386528054690E-002  0.0000000000000000E+000     1.0547843295646077E-002  0.0000000000000000E+000     1.5084609671511024E-002  0.0000000000000000E+000
 3.8546081948814925E-002  0.0000000000000000E+000    -4.7817859202218763E-003  0.0000000000000000E+000     4.4181025552323075E-002  0.0000000000000000E+000
-1.3671229126430704E-002  0.0000000000000000E+000     1.5520547856382677E-002  0.0000000000000000E+000    -1.1367771696817444E-002  0.0000000000000000E+000
 3.5898416003162036E-002  0.0000000000000000E+000     3.8139695266613906E-002  0.0000000000000000E+000     2.5923814073958298E-002  0.0000000000000000E+000
 2.2753032811904061E-002  0.0000000000000000E+000    -6.7085314950418341E-003  0.0000000000000000E+000     2.7478835782058991E-002  0.0000000000000000E+000
-6.5675838560038072E-002  0.0000000000000000E+000     3.3915270440142829E-002  0.0000000000000000E+000     4.0772753658576501E-002  0.0000000000000000E+000
-3.8959243804394236E-002  0.0000000000000000E+000    -2.0676736721445668E-002  0.0000000000000000E+000    -2.2234888298609652E-002  0.0000000000000000E+000
-1.2967233021849295E-002  0.0000000000000000E+000    -1.8377083183364618E-002  0.0000000000000000E+000    -2.4700737197979824E-002  0.0000000000000000E+000
-3.6474838292903267E-002  0.0000000000000000E+000    -3.7598443899436187E-002  0.0000000000000000E+000     1.3229394091247156E-002  0.0000000000000000E+000
 4.2644538769011364E-003  0.0000000000000000E+000     1.1311108119492146E-002  0.0000000000000000E+000     3.9903157049620995E-003  0.0000000000000000E+000
 8.4594907802055724E-002  0.0000000000000000E+000    -8.3686883122430552E-003  0.0000000000000000E+000     5.3663251247156103E-002  0.0000000000000000E+000
-3.9053560620042740E-002  0.0000000000000000E+000     3.3383979865543784E-002  0.0000000000000000E+000    -6.2775770535911657E-003  0.0000000000000000E+000
-3.9641238398368361E-002  0.0000000000000000E+000    -2.4893215915633263E-002  0.0000000000000000E+000    -2.5750584738997693E-002  0.0000000000000000E+000
 2.2511416651431023E-002  0.0000000000000000E+000    -5.6671781671098417E-003  0.0000000000000000E+000    -1.8957997215328815E-002  0.0000000000000000E+000
 3.5797319184318131E-002  0.0000000000000000E+000    -3.5098982153159201E-002  0.0000000000000000E+000    -2.7574566905917901E-002  0.0000000000000000E+000
 2.9894070410102017E-003  0.0000000000000000E+000     4.0912320652326202E-002  0.0000000000000000E+000     2.8742978806300473E-002  0.0000000000000000E+000
-1.4983521603985728E-003  0.0000000000000000E+000    -5.2923511244723693E-004  0.0000000000000000E+000     2.8631918665829051E-002  0.0000000000000000E+000
-1.8391875466659685E-002  0.0000000000000000E+000     1.4420534875577632E-002  0.0000000000000000E+000    -6.1903091711194421E-003  0.0000000000000000E+000
                                 Gmatrix_ssad  1   2
 0.0000000000000000E+000  0.0000000000000000E+000     0.0000000000000000E+000  0.0000000000000000E+000     0.0000000000000000E+000  0.0000000000000000E+000
 0.0000000000000000E+000  0.0000000000000000E+000     0.0000000000000000E+000  0.0000000000000000E+000     0.0000000000000000E+000  0.0000000000000000E+000
 0.0000000000000000E+000  0.0000000000000000E+000     0.0000000000000000E+000  0.0000000000000000E+000     0.0000000000000000E+000  0.0000000000000000E+000
 0.0000000000000000E+000  0.0000000000000000E+000     0.0000000000000000E+000  0.0000000000000000E+000     0.0000000000000000E+000  0.0000000000000000E+000
 0.0000000000000000E+000  0.0000000000000000E+000     0.0000000000000000E+000  0.0000000000000000E+000     0.0000000000000000E+000  0.0000000000000000E+000
 0.0000000000000000E+000  0.0000000000000000E+000     0.0000000000000000E+000  0.0000000000000000E+000     0.0000000000000000E+000  0.0000000000000000E+000
 0.0000000000000000E+000  0.0000000000000000E+000     0.0000000000000000E+000  0.0000000000000000E+000     0.0000000000000000E+000  0.0000000000000000E+000
 0.0000000000000000E+000  0.0000000000000000E+000     0.0000000000000000E+000  0.0000000000000000E+000     0.0000000000000000E+000  0.0000000000000000E+000
 0.0000000000000000E+000  0.0000000000000000E+000     0.0000000000000000E+000  0.0000000000000000E+000     0.0000000000000000E+000  0.0000000000000000E+000
 0.0000000000000000E+000  0.0000000000000000E+000     0.0000000000000000E+000  0.0000000000000000E+000     0.0000000000000000E+000  0.0000000000000000E+000
 0.0000000000000000E+000  0.0000000000000000E+000     0.0000000000000000E+000  0.0000000000000000E+000     0.0000000000000000E+000  0.0000000000000000E+000
 0.0000000000000000E+000  0.0000000000000000E+000     0.0000000000000000E+000  0.0000000000000000E+000     0.0000000000000000E+000  0.0000000000000000E+000
 0.0000000000000000E+000  0.0000000000000000E+000     0.0000000000000000E+000  0.0000000000000000E+000     0.0000000000000000E+000  0.0000000000000000E+000
 0.0000000000000000E+000  0.0000000000000000E+000     0.0000000000000000E+000  0.0000000000000000E+000     0.0000000000000000E+000  0.0000000000000000E+000
 0.0000000000000000E+000  0.0000000000000000E+000     0.0000000000000000E+000  0.0000000000000000E+000     0.0000000000000000E+000  0.0000000000000000E+000
 0.0000000000000000E+000  0.0000000000000000E+000     0.0000000000000000E+000  0.0000000000000000E+000     0.0000000000000000E+000  0.0000000000000000E+000
 0.0000000000000000E+000  0.0000000000000000E+000     0.0000000000000000E+000  0.0000000000000000E+000     0.0000000000000000E+000  0.0000000000000000E+000
 0.0000000000000000E+000  0.0000000000000000E+000     0.0000000000000000E+000  0.0000000000000000E+000     0.0000000000000000E+000  0.0000000000000000E+000
 0.0000000000000000E+000  0.0000000000000000E+000     0.0000000000000000E+000  0.0000000000000000E+000     0.0000000000000000E+000  0.0000000000000000E+000
 0.0000000000000000E+000  0.0000000000000000E+000     0.0000000000000000E+000  0.0000000000000000E+000     0.0000000000000000E+000  0.0000000000000000E+000
 0.0000000000000000E+000  0.0000000000000000E+000     0.0000000000000000E+000  0.0000000000000000E+000     0.0000000000000000E+000  0.0000000000000000E+000
 0.0000000000000000E+000  0.0000000000000000E+000     0.0000000000000000E+000  0.0000000000000000E+000     0.0000000000000000E+000  0.0000000000000000E+000
 0.0000000000000000E+000  0.0000000000000000E+000     0.0000000000000000E+000  0.0000000000000000E+000     0.0000000000000000E+000  0.0000000000000000E+000
 0.0000000000000000E+000  0.0000000000000000E+000     0.0000000000000000E+000  0.0000000000000000E+000     0.0000000000000000E+000  0.0000000000000000E+000
 0.0000000000000000E+000  0.0000000000000000E+000     0.0000000000000000E+000  0.0000000000000000E+000     0.0000000000000000E+000  0.0000000000000000E+000
 0.0000000000000000E+000  0.0000000000000000E+000     0.0000000000000000E+000  0.0000000000000000E+000     0.0000000000000000E+000  0.0000000000000000E+000
 0.0000000000000000E+000  0.0000000000000000E+000     0.0000000000000000E+000  0.0000000000000000E+000     0.0000000000000000E+000  0.0000000000000000E+000
 0.0000000000000000E+000  0.0000000000000000E+000     0.0000000000000000E+000  0.0000000000000000E+000     0.0000000000000000E+000  0.0000000000000000E+000
 0.0000000000000000E+000  0.0000000000000000E+000     0.0000000000000000E+000  0.0000000000000000E+000     0.0000000000000000E+000  0.0000000000000000E+000
 0.0000000000000000E+000  0.0000000000000000E+000     0.0000000000000000E+000  0.0000000000000000E+000     0.0000000000000000E+000  0.0000000000000000E+000
 0.0000000000000000E+000  0.0000000000000000E+000     0.0000000000000000E+000  0.0000000000000000E+000     0.0000000000000000E+000  0.0000000000000000E+000
 0.0000000000000000E+000  0.0000000000000000E+000     0.0000000000000000E+000  0.0000000000000000E+000     0.0000000000000000E+000  0.0000000000000000E+000
 0.0000000000000000E+000  0.0000000000000000E+000     0.0000000000000000E+000  0.0000000000000000E+000     0.0000000000000000E+000  0.0000000000000000E+000
 0.0000000000000000E+000  0.0000000000000000E+000     0.0000000000000000E+000  0.0000000000000000E+000     0.0000000000000000E+000  0.0000000000000000E+000
 0.0000000000000000E+000  0.0000000000000000E+000     0.0000000000000000E+000  0.0000000000000000E+000     0.0000000000000000E+000  0.0000000000000000E+000
 0.0000000000000000E+000  0.0000000000000000E+000     0.0000000000000000E+000  0.0000000000000000E+000     0.0000000000000000E+000  0.0000000000000000E+000
                                 Gmatrix_ssad  1   3
 0.0000000000000000E+000  0.0000000000000000E+000     0.0000000000000000E+000  0.0000000000000000E+000     0.0000000000000000E+000  0.0000000000000000E+000
 0.0000000000000000E+000  0.0000000000000000E+000     0.0000000000000000E+000  0.0000000000000000E+000     0.0000000000000000E+000  0.0000000000000000E+000
 0.0000000000000000E+000  0.0000000000000000E+000     0.0000000000000000E+000  0.0000000000000000E+000     0.0000000000000000E+000  0.0000000000000000E+000
 0.0000000000000000E+000  0.0000000000000000E+000     0.0000000000000000E+000  0.0000000000000000E+000     0.0000000000000000E+000  0.0000000000000000E+000
 0.0000000000000000E+000  0.0000000000000000E+000     0.0000000000000000E+000  0.0000000000000000E+000     0.0000000000000000E+000  0.0000000000000000E+000
 0.0000000000000000E+000  0.0000000000000000E+000     0.0000000000000000E+000  0.0000000000000000E+000     0.0000000000000000E+000  0.0000000000000000E+000
 0.0000000000000000E+000  0.0000000000000000E+000     0.0000000000000000E+000  0.0000000000000000E+000     0.0000000000000000E+000  0.0000000000000000E+000
 0.0000000000000000E+000  0.0000000000000000E+000     0.0000000000000000E+000  0.0000000000000000E+000     0.0000000000000000E+000  0.0000000000000000E+000
 0.0000000000000000E+000  0.0000000000000000E+000     0.0000000000000000E+000  0.0000000000000000E+000     0.0000000000000000E+000  0.0000000000000000E+000
 0.0000000000000000E+000  0.0000000000000000E+000     0.0000000000000000E+000  0.0000000000000000E+000     0.0000000000000000E+000  0.0000000000000000E+000
 0.0000000000000000E+000  0.0000000000000000E+000     0.0000000000000000E+000  0.0000000000000000E+000     0.0000000000000000E+000  0.0000000000000000E+000
 0.0000000000000000E+000  0.0000000000000000E+000     0.0000000000000000E+000  0.0000000000000000E+000     0.0000000000000000E+000  0.0000000000000000E+000
 0.0000000000000000E+000  0.0000000000000000E+000     0.0000000000000000E+000  0.0000000000000000E+000     0.0000000000000000E+000  0.0000000000000000E+000
 0.0000000000000000E+000  0.0000000000000000E+000     0.0000000000000000E+000  0.0000000000000000E+000     0.0000000000000000E+000  0.0000000000000000E+000
 0.0000000000000000E+000  0.0000000000000000E+000     0.0000000000000000E+000  0.0000000000000000E+000     0.0000000000000000E+000  0.0000000000000000E+000
 0.0000000000000000E+000  0.0000000000000000E+000     0.0000000000000000E+000  0.0000000000000000E+000     0.0000000000000000E+000  0.0000000000000000E+000
 0.0000000000000000E+000  0.0000000000000000E+000     0.0000000000000000E+000  0.0000000000000000E+000     0.0000000000000000E+000  0.0000000000000000E+000
 0.0000000000000000E+000  0.0000000000000000E+000     0.0000000000000000E+000  0.0000000000000000E+000     0.0000000000000000E+000  0.0000000000000000E+000
 0.0000000000000000E+000  0.0000000000000000E+000     0.0000000000000000E+000  0.0000000000000000E+000     0.0000000000000000E+000  0.0000000000000000E+000
 0.0000000000000000E+000  0.0000000000000000E+000     0.0000000000000000E+000  0.0000000000000000E+000     0.0000000000000000E+000  0.0000000000000000E+000
 0.0000000000000000E+000  0.0000000000000000E+000     0.0000000000000000E+000  0.0000000000000000E+000     0.0000000000000000E+000  0.0000000000000000E+000
 0.0000000000000000E+000  0.0000000000000000E+000     0.0000000000000000E+000  0.0000000000000000E+000     0.0000000000000000E+000  0.0000000000000000E+000
 0.0000000000000000E+000  0.0000000000000000E+000     0.0000000000000000E+000  0.0000000000000000E+000     0.0000000000000000E+000  0.0000000000000000E+000
 0.0000000000000000E+000  0.0000000000000000E+000     0.0000000000000000E+000  0.0000000000000000E+000     0.0000000000000000E+000  0.0000000000000000E+000
 0.0000000000000000E+000  0.0000000000000000E+000     0.0000000000000000E+000  0.0000000000000000E+000     0.0000000000000000E+000  0.0000000000000000E+000
 0.0000000000000000E+000  0.0000000000000000E+000     0.0000000000000000E+000  0.0000000000000000E+000     0.0000000000000000E+000  0.0000000000000000E+000
 0.0000000000000000E+000  0.0000000000000000E+000     0.0000000000000000E+000  0.0000000000000000E+000     0.0000000000000000E+000  0.0000000000000000E+000
 0.0000000000000000E+000  0.0000000000000000E+000     0.0000000000000000E+000  0.0000000000000000E+000     0.0000000000000000E+000  0.0000000000000000E+000
 0.0000000000000000E+000  0.0000000000000000E+000     0.0000000000000000E+000  0.0000000000000000E+000     0.0000000000000000E+000  0.0000000000000000E+000
 0.0000000000000000E+000  0.0000000000000000E+000     0.0000000000000000E+000  0.0000000000000000E+000     0.0000000000000000E+000  0.0000000000000000E+000
 0.0000000000000000E+000  0.0000000000000000E+000     0.0000000000000000E+000  0.0000000000000000E+000     0.0000000000000000E+000  0.0000000000000000E+000
 0.0000000000000000E+000  0.0000000000000000E+000     0.0000000000000000E+000  0.0000000000000000E+000     0.0000000000000000E+000  0.0000000000000000E+000
 0.0000000000000000E+000  0.0000000000000000E+000     0.0000000000000000E+000  0.0000000000000000E+000     0.0000000000000000E+000  0.0000000000000000E+000
 0.0000000000000000E+000  0.0000000000000000E+000     0.0000000000000000E+000  0.0000000000000000E+000     0.0000000000000000E+000  0.0000000000000000E+000
 0.0000000000000000E+000  0.0000000000000000E+000     0.0000000000000000E+000  0.0000000000000000E+000     0.0000000000000000E+000  0.0000000000000000E+000
 0.0000000000000000E+000  0.0000000000000000E+000     0.0000000000000000E+000  0.0000000000000000E+000     0.0000000000000000E+000  0.0000000000000000E+000
                                 Gmatrix_ssad  2   1
 0.0000000000000000E+000  0.0000000000000000E+000     0.0000000000000000E+000  0.0000000000000000E+000     0.0000000000000000E+000  0.0000000000000000E+000
 0.0000000000000000E+000  0.0000000000000000E+000     0.0000000000000000E+000  0.0000000000000000E+000     0.0000000000000000E+000  0.0000000000000000E+000
 0.0000000000000000E+000  0.0000000000000000E+000     0.0000000000000000E+000  0.0000000000000000E+000     0.0000000000000000E+000  0.0000000000000000E+000
 0.0000000000000000E+000  0.0000000000000000E+000     0.0000000000000000E+000  0.0000000000000000E+000     0.0000000000000000E+000  0.0000000000000000E+000
 0.0000000000000000E+000  0.0000000000000000E+000     0.0000000000000000E+000  0.0000000000000000E+000     0.0000000000000000E+000  0.0000000000000000E+000
 0.0000000000000000E+000  0.0000000000000000E+000     0.0000000000000000E+000  0.0000000000000000E+000     0.0000000000000000E+000  0.0000000000000000E+000
 0.0000000000000000E+000  0.0000000000000000E+000     0.0000000000000000E+000  0.0000000000000000E+000     0.0000000000000000E+000  0.0000000000000000E+000
 0.0000000000000000E+000  0.0000000000000000E+000     0.0000000000000000E+000  0.0000000000000000E+000     0.0000000000000000E+000  0.0000000000000000E+000
 0.0000000000000000E+000  0.0000000000000000E+000     0.0000000000000000E+000  0.0000000000000000E+000     0.0000000000000000E+000  0.0000000000000000E+000
 0.0000000000000000E+000  0.0000000000000000E+000     0.0000000000000000E+000  0.0000000000000000E+000     0.0000000000000000E+000  0.0000000000000000E+000
 0.0000000000000000E+000  0.0000000000000000E+000     0.0000000000000000E+000  0.0000000000000000E+000     0.0000000000000000E+000  0.0000000000000000E+000
 0.0000000000000000E+000  0.0000000000000000E+000     0.0000000000000000E+000  0.0000000000000000E+000     0.0000000000000000E+000  0.0000000000000000E+000
 0.0000000000000000E+000  0.0000000000000000E+000     0.0000000000000000E+000  0.0000000000000000E+000     0.0000000000000000E+000  0.0000000000000000E+000
 0.0000000000000000E+000  0.0000000000000000E+000     0.0000000000000000E+000  0.0000000000000000E+000     0.0000000000000000E+000  0.0000000000000000E+000
 0.0000000000000000E+000  0.0000000000000000E+000     0.0000000000000000E+000  0.0000000000000000E+000     0.0000000000000000E+000  0.0000000000000000E+000
 0.0000000000000000E+000  0.0000000000000000E+000     0.0000000000000000E+000  0.0000000000000000E+000     0.0000000000000000E+000  0.0000000000000000E+000
 0.0000000000000000E+000  0.0000000000000000E+000     0.0000000000000000E+000  0.0000000000000000E+000     0.0000000000000000E+000  0.0000000000000000E+000
 0.0000000000000000E+000  0.0000000000000000E+000     0.0000000000000000E+000  0.0000000000000000E+000     0.0000000000000000E+000  0.0000000000000000E+000
 0.0000000000000000E+000  0.0000000000000000E+000     0.0000000000000000E+000  0.0000000000000000E+000     0.0000000000000000E+000  0.0000000000000000E+000
 0.0000000000000000E+000  0.0000000000000000E+000     0.0000000000000000E+000  0.0000000000000000E+000     0.0000000000000000E+000  0.0000000000000000E+000
 0.0000000000000000E+000  0.0000000000000000E+000     0.0000000000000000E+000  0.0000000000000000E+000     0.0000000000000000E+000  0.0000000000000000E+000
 0.0000000000000000E+000  0.0000000000000000E+000     0.0000000000000000E+000  0.0000000000000000E+000     0.0000000000000000E+000  0.0000000000000000E+000
 0.0000000000000000E+000  0.0000000000000000E+000     0.0000000000000000E+000  0.0000000000000000E+000     0.0000000000000000E+000  0.0000000000000000E+000
 0.0000000000000000E+000  0.0000000000000000E+000     0.0000000000000000E+000  0.0000000000000000E+000     0.0000000000000000E+000  0.0000000000000000E+000
 0.0000000000000000E+000  0.0000000000000000E+000     0.0000000000000000E+000  0.0000000000000000E+000     0.0000000000000000E+000  0.0000000000000000E+000
 0.0000000000000000E+000  0.0000000000000000E+000     0.0000000000000000E+000  0.0000000000000000E+000     0.0000000000000000E+000  0.0000000000000000E+000
 0.0000000000000000E+000  0.0000000000000000E+000     0.0000000000000000E+000  0.0000000000000000E+000     0.0000000000000000E+000  0.0000000000000000E+000
 0.0000000000000000E+000  0.0000000000000000E+000     0.0000000000000000E+000  0.0000000000000000E+000     0.0000000000000000E+000  0.0000000000000000E+000
 0.0000000000000000E+000  0.0000000000000000E+000     0.0000000000000000E+000  0.0000000000000000E+000     0.0000000000000000E+000  0.0000000000000000E+000
 0.0000000000000000E+000  0.0000000000000000E+000     0.0000000000000000E+000  0.0000000000000000E+000     0.0000000000000000E+000  0.0000000000000000E+000
 0.0000000000000000E+000  0.0000000000000000E+000     0.0000000000000000E+000  0.0000000000000000E+000     0.0000000000000000E+000  0.0000000000000000E+000
 0.0000000000000000E+000  0.0000000000000000E+000     0.0000000000000000E+000  0.0000000000000000E+000     0.0000000000000000E+000  0.0000000000000000E+000
 0.0000000000000000E+000  0.0000000000000000E+000     0.0000000000000000E+000  0.0000000000000000E+000     0.0000000000000000E+000  0.0000000000000000E+000
 0.0000000000000000E+000  0.0000000000000000E+000     0.0000000000000000E+000  0.0000000000000000E+000     0.0000000000000000E+000  0.0000000000000000E+000
 0.0000000000000000E+000  0.0000000000000000E+000     0.0000000000000000E+000  0.0000000000000000E+000     0.0000000000000000E+000  0.0000000000000000E+000
 0.0000000000000000E+000  0.0000000000000000E+000     0.0000000000000000E+000  0.0000000000000000E+000     0.0000000000000000E+000  0.0000000000000000E+000
                                 Gmatrix_ssad  2   2
 0.0000000000000000E+000  0.0000000000000000E+000     0.0000000000000000E+000  0.0000000000000000E+000     0.0000000000000000E+000  0.0000000000000000E+000
 0.0000000000000000E+000  0.0000000000000000E+000     0.0000000000000000E+000  0.0000000000000000E+000     0.0000000000000000E+000  0.0000000000000000E+000
 0.0000000000000000E+000  0.0000000000000000E+000     0.0000000000000000E+000  0.0000000000000000E+000     0.0000000000000000E+000  0.0000000000000000E+000
 0.0000000000000000E+000  0.0000000000000000E+000     0.0000000000000000E+000  0.0000000000000000E+000     0.0000000000000000E+000  0.0000000000000000E+000
 0.0000000000000000E+000  0.0000000000000000E+000     0.0000000000000000E+000  0.0000000000000000E+000     0.0000000000000000E+000  0.0000000000000000E+000
 0.0000000000000000E+000  0.0000000000000000E+000     0.0000000000000000E+000  0.0000000000000000E+000     0.0000000000000000E+000  0.0000000000000000E+000
 0.0000000000000000E+000  0.0000000000000000E+000     0.0000000000000000E+000  0.0000000000000000E+000     0.0000000000000000E+000  0.0000000000000000E+000
 0.0000000000000000E+000  0.0000000000000000E+000     0.0000000000000000E+000  0.0000000000000000E+000     0.0000000000000000E+000  0.0000000000000000E+000
 0.0000000000000000E+000  0.0000000000000000E+000     0.0000000000000000E+000  0.0000000000000000E+000     0.0000000000000000E+000  0.0000000000000000E+000
 0.0000000000000000E+000  0.0000000000000000E+000     0.0000000000000000E+000  0.0000000000000000E+000     0.0000000000000000E+000  0.0000000000000000E+000
 0.0000000000000000E+000  0.0000000000000000E+000     0.0000000000000000E+000  0.0000000000000000E+000     0.0000000000000000E+000  0.0000000000000000E+000
 0.0000000000000000E+000  0.0000000000000000E+000     0.0000000000000000E+000  0.0000000000000000E+000     0.0000000000000000E+000  0.0000000000000000E+000
 0.0000000000000000E+000  0.0000000000000000E+000     0.0000000000000000E+000  0.0000000000000000E+000     0.0000000000000000E+000  0.0000000000000000E+000
 0.0000000000000000E+000  0.0000000000000000E+000     0.0000000000000000E+000  0.0000000000000000E+000     0.0000000000000000E+000  0.0000000000000000E+000
 0.0000000000000000E+000  0.0000000000000000E+000     0.0000000000000000E+000  0.0000000000000000E+000     0.0000000000000000E+000  0.0000000000000000E+000
 0.0000000000000000E+000  0.0000000000000000E+000     0.0000000000000000E+000  0.0000000000000000E+000     0.0000000000000000E+000  0.0000000000000000E+000
 0.0000000000000000E+000  0.0000000000000000E+000     0.0000000000000000E+000  0.0000000000000000E+000     0.0000000000000000E+000  0.0000000000000000E+000
 0.0000000000000000E+000  0.0000000000000000E+000     0.0000000000000000E+000  0.0000000000000000E+000     0.0000000000000000E+000  0.0000000000000000E+000
 0.0000000000000000E+000  0.0000000000000000E+000     0.0000000000000000E+000  0.0000000000000000E+000     0.0000000000000000E+000  0.0000000000000000E+000
 0.0000000000000000E+000  0.0000000000000000E+000     0.0000000000000000E+000  0.0000000000000000E+000     0.0000000000000000E+000  0.0000000000000000E+000
 0.0000000000000000E+000  0.0000000000000000E+000     0.0000000000000000E+000  0.0000000000000000E+000     0.0000000000000000E+000  0.0000000000000000E+000
 0.0000000000000000E+000  0.0000000000000000E+000     0.0000000000000000E+000  0.0000000000000000E+000     0.0000000000000000E+000  0.0000000000000000E+000
 0.0000000000000000E+000  0.0000000000000000E+000     0.0000000000000000E+000  0.0000000000000000E+000     0.0000000000000000E+000  0.0000000000000000E+000
 0.0000000000000000E+000  0.0000000000000000E+000     0.0000000000000000E+000  0.0000000000000000E+000     0.0000000000000000E+000  0.0000000000000000E+000
 0.0000000000000000E+000  0.0000000000000000E+000     0.0000000000000000E+000  0.0000000000000000E+000     0.0000000000000000E+000  0.0000000000000000E+000
 0.0000000000000000E+000  0.0000000000000000E+000     0.0000000000000000E+000  0.0000000000000000E+000     0.0000000000000000E+000  0.0000000000000000E+000
 0.0000000000000000E+000  0.0000000000000000E+000     0.0000000000000000E+000  0.0000000000000000E+000     0.0000000000000000E+000  0.0000000000000000E+000
 0.0000000000000000E+000  0.0000000000000000E+000     0.0000000000000000E+000  0.0000000000000000E+000     0.0000000000000000E+000  0.0000000000000000E+000
 0.0000000000000000E+000  0.0000000000000000E+000     0.0000000000000000E+000  0.0000000000000000E+000     0.0000000000000000E+000  0.0000000000000000E+000
 0.0000000000000000E+000  0.0000000000000000E+000     0.0000000000000000E+000  0.0000000000000000E+000     0.0000000000000000E+000  0.0000000000000000E+000
 0.0000000000000000E+000  0.0000000000000000E+000     0.0000000000000000E+000  0.0000000000000000E+000     0.0000000000000000E+000  0.0000000000000000E+000
 0.0000000000000000E+000  0.0000000000000000E+000     0.0000000000000000E+000  0.0000000000000000E+000     0.0000000000000000E+000  0.0000000000000000E+000
 0.0000000000000000E+000  0.0000000000000000E+000     0.0000000000000000E+000  0.0000000000000000E+000     0.0000000000000000E+000  0.0000000000000000E+000
 0.0000000000000000E+000  0.0000000000000000E+000     0.0000000000000000E+000  0.0000000000000000E+000     0.0000000000000000E+000  0.0000000000000000E+000
 0.0000000000000000E+000  0.0000000000000000E+000     0.0000000000000000E+000  0.0000000000000000E+000     0.0000000000000000E+000  0.0000000000000000E+000
 0.0000000000000000E+000  0.0000000000000000E+000     0.0000000000000000E+000  0.0000000000000000E+000     0.0000000000000000E+000  0.0000000000000000E+000
                                 Gmatrix_ssad  2   3
 0.0000000000000000E+000  0.0000000000000000E+000     0.0000000000000000E+000  0.0000000000000000E+000     0.0000000000000000E+000  0.0000000000000000E+000
 0.0000000000000000E+000  0.0000000000000000E+000     0.0000000000000000E+000  0.0000000000000000E+000     0.0000000000000000E+000  0.0000000000000000E+000
 0.0000000000000000E+000  0.0000000000000000E+000     0.0000000000000000E+000  0.0000000000000000E+000     0.0000000000000000E+000  0.0000000000000000E+000
 0.0000000000000000E+000  0.0000000000000000E+000     0.0000000000000000E+000  0.0000000000000000E+000     0.0000000000000000E+000  0.0000000000000000E+000
 0.0000000000000000E+000  0.0000000000000000E+000     0.0000000000000000E+000  0.0000000000000000E+000     0.0000000000000000E+000  0.0000000000000000E+000
 0.0000000000000000E+000  0.0000000000000000E+000     0.0000000000000000E+000  0.0000000000000000E+000     0.0000000000000000E+000  0.0000000000000000E+000
 0.0000000000000000E+000  0.0000000000000000E+000     0.0000000000000000E+000  0.0000000000000000E+000     0.0000000000000000E+000  0.0000000000000000E+000
 0.0000000000000000E+000  0.0000000000000000E+000     0.0000000000000000E+000  0.0000000000000000E+000     0.0000000000000000E+000  0.0000000000000000E+000
 0.0000000000000000E+000  0.0000000000000000E+000     0.0000000000000000E+000  0.0000000000000000E+000     0.0000000000000000E+000  0.0000000000000000E+000
 0.0000000000000000E+000  0.0000000000000000E+000     0.0000000000000000E+000  0.0000000000000000E+000     0.0000000000000000E+000  0.0000000000000000E+000
 0.0000000000000000E+000  0.0000000000000000E+000     0.0000000000000000E+000  0.0000000000000000E+000     0.0000000000000000E+000  0.0000000000000000E+000
 0.0000000000000000E+000  0.0000000000000000E+000     0.0000000000000000E+000  0.0000000000000000E+000     0.0000000000000000E+000  0.0000000000000000E+000
 0.0000000000000000E+000  0.0000000000000000E+000     0.0000000000000000E+000  0.0000000000000000E+000     0.0000000000000000E+000  0.0000000000000000E+000
 0.0000000000000000E+000  0.0000000000000000E+000     0.0000000000000000E+000  0.0000000000000000E+000     0.0000000000000000E+000  0.0000000000000000E+000
 0.0000000000000000E+000  0.0000000000000000E+000     0.0000000000000000E+000  0.0000000000000000E+000     0.0000000000000000E+000  0.0000000000000000E+000
 0.0000000000000000E+000  0.0000000000000000E+000     0.0000000000000000E+000  0.0000000000000000E+000     0.0000000000000000E+000  0.0000000000000000E+000
 0.0000000000000000E+000  0.0000000000000000E+000     0.0000000000000000E+000  0.0000000000000000E+000     0.0000000000000000E+000  0.0000000000000000E+000
 0.0000000000000000E+000  0.0000000000000000E+000     0.0000000000000000E+000  0.0000000000000000E+000     0.0000000000000000E+000  0.0000000000000000E+000
 0.0000000000000000E+000  0.0000000000000000E+000     0.0000000000000000E+000  0.0000000000000000E+000     0.0000000000000000E+000  0.0000000000000000E+000
 0.0000000000000000E+000  0.0000000000000000E+000     0.0000000000000000E+000  0.0000000000000000E+000     0.0000000000000000E+000  0.0000000000000000E+000
 0.0000000000000000E+000  0.0000000000000000E+000     0.0000000000000000E+000  0.0000000000000000E+000     0.0000000000000000E+000  0.0000000000000000E+000
 0.0000000000000000E+000  0.0000000000000000E+000     0.0000000000000000E+000  0.0000000000000000E+000     0.0000000000000000E+000  0.0000000000000000E+000
 0.0000000000000000E+000  0.0000000000000000E+000     0.0000000000000000E+000  0.0000000000000000E+000     0.0000000000000000E+000  0.0000000000000000E+000
 0.0000000000000000E+000  0.0000000000000000E+000     0.0000000000000000E+000  0.0000000000000000E+000     0.0000000000000000E+000  0.0000000000000000E+000
 0.0000000000000000E+000  0.0000000000000000E+000     0.0000000000000000E+000  0.0000000000000000E+000     0.0000000000000000E+000  0.0000000000000000E+000
 0.0000000000000000E+000  0.0000000000000000E+000     0.0000000000000000E+000  0.0000000000000000E+000     0.0000000000000000E+000  0.0000000000000000E+000
 0.0000000000000000E+000  0.0000000000000000E+000     0.0000000000000000E+000  0.0000000000000000E+000     0.0000000000000000E+000  0.0000000000000000E+000
 0.0000000000000000E+000  0.0000000000000000E+000     0.0000000000000000E+000  0.0000000000000000E+000     0.0000000000000000E+000  0.0000000000000000E+000
 0.0000000000000000E+000  0.0000000000000000E+000     0.0000000000000000E+000  0.0000000000000000E+000     0.0000000000000000E+000  0.0000000000000000E+000
 0.0000000000000000E+000  0.0000000000000000E+000     0.0000000000000000E+000  0.0000000000000000E+000     0.0000000000000000E+000  0.0000000000000000E+000
 0.0000000000000000E+000  0.0000000000000000E+000     0.0000000000000000E+000  0.0000000000000000E+000     0.0000000000000000E+000  0.0000000000000000E+000
 0.0000000000000000E+000  0.0000000000000000E+000     0.0000000000000000E+000  0.0000000000000000E+000     0.0000000000000000E+000  0.0000000000000000E+000
 0.0000000000000000E+000  0.0000000000000000E+000     0.0000000000000000E+000  0.0000000000000000E+000     0.0000000000000000E+000  0.0000000000000000E+000
 0.0000000000000000E+000  0.0000000000000000E+000     0.0000000000000000E+000  0.0000000000000000E+000     0.0000000000000000E+000  0.0000000000000000E+000
 0.0000000000000000E+000  0.0000000000000000E+000     0.0000000000000000E+000  0.0000000000000000E+000     0.0000000000000000E+000  0.0000000000000000E+000
 0.0000000000000000E+000  0.0000000000000000E+000     0.0000000000000000E+000  0.0000000000000000E+000     0.0000000000000000E+000  0.0000000000000000E+000
                                 Gmatrix_ssad  3   1
 0.0000000000000000E+000  0.0000000000000000E+000     0.0000000000000000E+000  0.0000000000000000E+000     0.0000000000000000E+000  0.0000000000000000E+000
 0.0000000000000000E+000  0.0000000000000000E+000     0.0000000000000000E+000  0.0000000000000000E+000     0.0000000000000000E+000  0.0000000000000000E+000
 0.0000000000000000E+000  0.0000000000000000E+000     0.0000000000000000E+000  0.0000000000000000E+000     0.0000000000000000E+000  0.0000000000000000E+000
 0.0000000000000000E+000  0.0000000000000000E+000     0.0000000000000000E+000  0.0000000000000000E+000     0.0000000000000000E+000  0.0000000000000000E+000
 0.0000000000000000E+000  0.0000000000000000E+000     0.0000000000000000E+000  0.0000000000000000E+000     0.0000000000000000E+000  0.0000000000000000E+000
 0.0000000000000000E+000  0.0000000000000000E+000     0.0000000000000000E+000  0.0000000000000000E+000     0.0000000000000000E+000  0.0000000000000000E+000
 0.0000000000000000E+000  0.0000000000000000E+000     0.0000000000000000E+000  0.0000000000000000E+000     0.0000000000000000E+000  0.0000000000000000E+000
 0.0000000000000000E+000  0.0000000000000000E+000     0.0000000000000000E+000  0.0000000000000000E+000     0.0000000000000000E+000  0.0000000000000000E+000
 0.0000000000000000E+000  0.0000000000000000E+000     0.0000000000000000E+000  0.0000000000000000E+000     0.0000000000000000E+000  0.0000000000000000E+000
 0.0000000000000000E+000  0.0000000000000000E+000     0.0000000000000000E+000  0.0000000000000000E+000     0.0000000000000000E+000  0.0000000000000000E+000
 0.0000000000000000E+000  0.0000000000000000E+000     0.0000000000000000E+000  0.0000000000000000E+000     0.0000000000000000E+000  0.0000000000000000E+000
 0.0000000000000000E+000  0.0000000000000000E+000     0.0000000000000000E+000  0.0000000000000000E+000     0.0000000000000000E+000  0.0000000000000000E+000
 0.0000000000000000E+000  0.0000000000000000E+000     0.0000000000000000E+000  0.0000000000000000E+000     0.0000000000000000E+000  0.0000000000000000E+000
 0.0000000000000000E+000  0.0000000000000000E+000     0.0000000000000000E+000  0.0000000000000000E+000     0.0000000000000000E+000  0.0000000000000000E+000
 0.0000000000000000E+000  0.0000000000000000E+000     0.0000000000000000E+000  0.0000000000000000E+000     0.0000000000000000E+000  0.0000000000000000E+000
 0.0000000000000000E+000  0.0000000000000000E+000     0.0000000000000000E+000  0.0000000000000000E+000     0.0000000000000000E+000  0.0000000000000000E+000
 0.0000000000000000E+000  0.0000000000000000E+000     0.0000000000000000E+000  0.0000000000000000E+000     0.0000000000000000E+000  0.0000000000000000E+000
 0.0000000000000000E+000  0.0000000000000000E+000     0.0000000000000000E+000  0.0000000000000000E+000     0.0000000000000000E+000  0.0000000000000000E+000
 0.0000000000000000E+000  0.0000000000000000E+000     0.0000000000000000E+000  0.0000000000000000E+000     0.0000000000000000E+000  0.0000000000000000E+000
 0.0000000000000000E+000  0.0000000000000000E+000     0.0000000000000000E+000  0.0000000000000000E+000     0.0000000000000000E+000  0.0000000000000000E+000
 0.0000000000000000E+000  0.0000000000000000E+000     0.0000000000000000E+000  0.0000000000000000E+000     0.0000000000000000E+000  0.0000000000000000E+000
 0.0000000000000000E+000  0.0000000000000000E+000     0.0000000000000000E+000  0.0000000000000000E+000     0.0000000000000000E+000  0.0000000000000000E+000
 0.0000000000000000E+000  0.0000000000000000E+000     0.0000000000000000E+000  0.0000000000000000E+000     0.0000000000000000E+000  0.0000000000000000E+000
 0.0000000000000000E+000  0.0000000000000000E+000     0.0000000000000000E+000  0.0000000000000000E+000     0.0000000000000000E+000  0.0000000000000000E+000
 0.0000000000000000E+000  0.0000000000000000E+000     0.0000000000000000E+000  0.0000000000000000E+000     0.0000000000000000E+000  0.0000000000000000E+000
 0.0000000000000000E+000  0.0000000000000000E+000     0.0000000000000000E+000  0.0000000000000000E+000     0.0000000000000000E+000  0.0000000000000000E+000
 0.0000000000000000E+000  0.0000000000000000E+000     0.0000000000000000E+000  0.0000000000000000E+000     0.0000000000000000E+000  0.0000000000000000E+000
 0.0000000000000000E+000  0.0000000000000000E+000     0.0000000000000000E+000  0.0000000000000000E+000     0.0000000000000000E+000  0.0000000000000000E+000
 0.0000000000000000E+000  0.0000000000000000E+000     0.0000000000000000E+000  0.0000000000000000E+000     0.0000000000000000E+000  0.0000000000000000E+000
 0.0000000000000000E+000  0.0000000000000000E+000     0.0000000000000000E+000  0.0000000000000000E+000     0.0000000000000000E+000  0.0000000000000000E+000
 0.0000000000000000E+000  0.0000000000000000E+000     0.0000000000000000E+000  0.0000000000000000E+000     0.0000000000000000E+000  0.0000000000000000E+000
 0.0000000000000000E+000  0.0000000000000000E+000     0.0000000000000000E+000  0.0000000000000000E+000     0.0000000000000000E+000  0.0000000000000000E+000
 0.0000000000000000E+000  0.0000000000000000E+000     0.0000000000000000E+000  0.0000000000000000E+000     0.0000000000000000E+000  0.0000000000000000E+000
 0.0000000000000000E+000  0.0000000000000000E+000     0.0000000000000000E+000  0.0000000000000000E+000     0.0000000000000000E+000  0.0000000000000000E+000
 0.0000000000000000E+000  0.0000000000000000E+000     0.0000000000000000E+000  0.0000000000000000E+000     0.0000000000000000E+000  0.0000000000000000E+000
 0.0000000000000000E+000  0.0000000000000000E+000     0.0000000000000000E+000  0.0000000000000000E+000     0.0000000000000000E+000  0.0000000000000000E+000
                                 Gmatrix_ssad  3   2
 0.0000000000000000E+000  0.0000000000000000E+000     0.0000000000000000E+000  0.0000000000000000E+000     0.0000000000000000E+000  0.0000000000000000E+000
 0.0000000000000000E+000  0.0000000000000000E+000     0.0000000000000000E+000  0.0000000000000000E+000     0.0000000000000000E+000  0.0000000000000000E+000
 0.0000000000000000E+000  0.0000000000000000E+000     0.0000000000000000E+000  0.0000000000000000E+000     0.0000000000000000E+000  0.0000000000000000E+000
 0.0000000000000000E+000  0.0000000000000000E+000     0.0000000000000000E+000  0.0000000000000000E+000     0.0000000000000000E+000  0.0000000000000000E+000
 0.0000000000000000E+000  0.0000000000000000E+000     0.0000000000000000E+000  0.0000000000000000E+000     0.0000000000000000E+000  0.0000000000000000E+000
 0.0000000000000000E+000  0.0000000000000000E+000     0.0000000000000000E+000  0.0000000000000000E+000     0.0000000000000000E+000  0.0000000000000000E+000
 0.0000000000000000E+000  0.0000000000000000E+000     0.0000000000000000E+000  0.0000000000000000E+000     0.0000000000000000E+000  0.0000000000000000E+000
 0.0000000000000000E+000  0.0000000000000000E+000     0.0000000000000000E+000  0.0000000000000000E+000     0.0000000000000000E+000  0.0000000000000000E+000
 0.0000000000000000E+000  0.0000000000000000E+000     0.0000000000000000E+000  0.0000000000000000E+000     0.0000000000000000E+000  0.0000000000000000E+000
 0.0000000000000000E+000  0.0000000000000000E+000     0.0000000000000000E+000  0.0000000000000000E+000     0.0000000000000000E+000  0.0000000000000000E+000
 0.0000000000000000E+000  0.0000000000000000E+000     0.0000000000000000E+000  0.0000000000000000E+000     0.0000000000000000E+000  0.0000000000000000E+000
 0.0000000000000000E+000  0.0000000000000000E+000     0.0000000000000000E+000  0.0000000000000000E+000     0.0000000000000000E+000  0.0000000000000000E+000
 0.0000000000000000E+000  0.0000000000000000E+000     0.0000000000000000E+000  0.0000000000000000E+000     0.0000000000000000E+000  0.0000000000000000E+000
 0.0000000000000000E+000  0.0000000000000000E+000     0.0000000000000000E+000  0.0000000000000000E+000     0.0000000000000000E+000  0.0000000000000000E+000
 0.0000000000000000E+000  0.0000000000000000E+000     0.0000000000000000E+000  0.0000000000000000E+000     0.0000000000000000E+000  0.0000000000000000E+000
 0.0000000000000000E+000  0.0000000000000000E+000     0.0000000000000000E+000  0.0000000000000000E+000     0.0000000000000000E+000  0.0000000000000000E+000
 0.0000000000000000E+000  0.0000000000000000E+000     0.0000000000000000E+000  0.0000000000000000E+000     0.0000000000000000E+000  0.0000000000000000E+000
 0.0000000000000000E+000  0.0000000000000000E+000     0.0000000000000000E+000  0.0000000000000000E+000     0.0000000000000000E+000  0.0000000000000000E+000
 0.0000000000000000E+000  0.0000000000000000E+000     0.0000000000000000E+000  0.0000000000000000E+000     0.0000000000000000E+000  0.0000000000000000E+000
 0.0000000000000000E+000  0.0000000000000000E+000     0.0000000000000000E+000  0.0000000000000000E+000     0.0000000000000000E+000  0.0000000000000000E+000
 0.0000000000000000E+000  0.0000000000000000E+000     0.0000000000000000E+000  0.0000000000000000E+000     0.0000000000000000E+000  0.0000000000000000E+000
 0.0000000000000000E+000  0.0000000000000000E+000     0.0000000000000000E+000  0.0000000000000000E+000     0.0000000000000000E+000  0.0000000000000000E+000
 0.0000000000000000E+000  0.0000000000000000E+000     0.0000000000000000E+000  0.0000000000000000E+000     0.0000000000000000E+000  0.0000000000000000E+000
 0.0000000000000000E+000  0.0000000000000000E+000     0.0000000000000000E+000  0.0000000000000000E+000     0.0000000000000000E+000  0.0000000000000000E+000
 0.0000000000000000E+000  0.0000000000000000E+000     0.0000000000000000E+000  0.0000000000000000E+000     0.0000000000000000E+000  0.0000000000000000E+000
 0.0000000000000000E+000  0.0000000000000000E+000     0.0000000000000000E+000  0.0000000000000000E+000     0.0000000000000000E+000  0.0000000000000000E+000
 0.0000000000000000E+000  0.0000000000000000E+000     0.0000000000000000E+000  0.0000000000000000E+000     0.0000000000000000E+000  0.0000000000000000E+000
 0.0000000000000000E+000  0.0000000000000000E+000     0.0000000000000000E+000  0.0000000000000000E+000     0.0000000000000000E+000  0.0000000000000000E+000
 0.0000000000000000E+000  0.0000000000000000E+000     0.0000000000000000E+000  0.0000000000000000E+000     0.0000000000000000E+000  0.0000000000000000E+000
 0.0000000000000000E+000  0.0000000000000000E+000     0.0000000000000000E+000  0.0000000000000000E+000     0.0000000000000000E+000  0.0000000000000000E+000
 0.0000000000000000E+000  0.0000000000000000E+000     0.0000000000000000E+000  0.0000000000000000E+000     0.0000000000000000E+000  0.0000000000000000E+000
 0.0000000000000000E+000  0.0000000000000000E+000     0.0000000000000000E+000  0.0000000000000000E+000     0.0000000000000000E+000  0.0000000000000000E+000
 0.0000000000000000E+000  0.0000000000000000E+000     0.0000000000000000E+000  0.0000000000000000E+000     0.0000000000000000E+000  0.0000000000000000E+000
 0.0000000000000000E+000  0.0000000000000000E+000     0.0000000000000000E+000  0.0000000000000000E+000     0.0000000000000000E+000  0.0000000000000000E+000
 0.0000000000000000E+000  0.0000000000000000E+000     0.0000000000000000E+000  0.0000000000000000E+000     0.0000000000000000E+000  0.0000000000000000E+000
 0.0000000000000000E+000  0.0000000000000000E+000     0.0000000000000000E+000  0.0000000000000000E+000     0.0000000000000000E+000  0.0000000000000000E+000
                                 Gmatrix_ssad  3   3
 0.0000000000000000E+000  0.0000000000000000E+000     0.0000000000000000E+000  0.0000000000000000E+000     0.0000000000000000E+000  0.0000000000000000E+000
 0.0000000000000000E+000  0.0000000000000000E+000     0.0000000000000000E+000  0.0000000000000000E+000     0.0000000000000000E+000  0.0000000000000000E+000
 0.0000000000000000E+000  0.0000000000000000E+000     0.0000000000000000E+000  0.0000000000000000E+000     0.0000000000000000E+000  0.0000000000000000E+000
 0.0000000000000000E+000  0.0000000000000000E+000     0.0000000000000000E+000  0.0000000000000000E+000     0.0000000000000000E+000  0.0000000000000000E+000
 0.0000000000000000E+000  0.0000000000000000E+000     0.0000000000000000E+000  0.0000000000000000E+000     0.0000000000000000E+000  0.0000000000000000E+000
 0.0000000000000000E+000  0.0000000000000000E+000     0.0000000000000000E+000  0.0000000000000000E+000     0.0000000000000000E+000  0.0000000000000000E+000
 0.0000000000000000E+000  0.0000000000000000E+000     0.0000000000000000E+000  0.0000000000000000E+000     0.0000000000000000E+000  0.0000000000000000E+000
 0.0000000000000000E+000  0.0000000000000000E+000     0.0000000000000000E+000  0.0000000000000000E+000     0.0000000000000000E+000  0.0000000000000000E+000
 0.0000000000000000E+000  0.0000000000000000E+000     0.0000000000000000E+000  0.0000000000000000E+000     0.0000000000000000E+000  0.0000000000000000E+000
 0.0000000000000000E+000  0.0000000000000000E+000     0.0000000000000000E+000  0.0000000000000000E+000     0.0000000000000000E+000  0.0000000000000000E+000
 0.0000000000000000E+000  0.0000000000000000E+000     0.0000000000000000E+000  0.0000000000000000E+000     0.0000000000000000E+000  0.0000000000000000E+000
 0.0000000000000000E+000  0.0000000000000000E+000     0.0000000000000000E+000  0.0000000000000000E+000     0.0000000000000000E+000  0.0000000000000000E+000
 0.0000000000000000E+000  0.0000000000000000E+000     0.0000000000000000E+000  0.0000000000000000E+000     0.0000000000000000E+000  0.0000000000000000E+000
 0.0000000000000000E+000  0.0000000000000000E+000     0.0000000000000000E+000  0.0000000000000000E+000     0.0000000000000000E+000  0.0000000000000000E+000
 0.0000000000000000E+000  0.0000000000000000E+000     0.0000000000000000E+000  0.0000000000000000E+000     0.0000000000000000E+000  0.0000000000000000E+000
 0.0000000000000000E+000  0.0000000000000000E+000     0.0000000000000000E+000  0.0000000000000000E+000     0.0000000000000000E+000  0.0000000000000000E+000
 0.0000000000000000E+000  0.0000000000000000E+000     0.0000000000000000E+000  0.0000000000000000E+000     0.0000000000000000E+000  0.0000000000000000E+000
 0.0000000000000000E+000  0.0000000000000000E+000     0.0000000000000000E+000  0.0000000000000000E+000     0.0000000000000000E+000  0.0000000000000000E+000
 0.0000000000000000E+000  0.0000000000000000E+000     0.0000000000000000E+000  0.0000000000000000E+000     0.0000000000000000E+000  0.0000000000000000E+000
 0.0000000000000000E+000  0.0000000000000000E+000     0.0000000000000000E+000  0.0000000000000000E+000     0.0000000000000000E+000  0.0000000000000000E+000
 0.0000000000000000E+000  0.0000000000000000E+000     0.0000000000000000E+000  0.0000000000000000E+000     0.0000000000000000E+000  0.0000000000000000E+000
 0.0000000000000000E+000  0.0000000000000000E+000     0.0000000000000000E+000  0.0000000000000000E+000     0.0000000000000000E+000  0.0000000000000000E+000
 0.0000000000000000E+000  0.0000000000000000E+000     0.0000000000000000E+000  0.0000000000000000E+000     0.0000000000000000E+000  0.0000000000000000E+000
 0.0000000000000000E+000  0.0000000000000000E+000     0.0000000000000000E+000  0.0000000000000000E+000     0.0000000000000000E+000  0.0000000000000000E+000
 0.0000000000000000E+000  0.0000000000000000E+000     0.0000000000000000E+000  0.0000000000000000E+000     0.0000000000000000E+000  0.0000000000000000E+000
 0.0000000000000000E+000  0.0000000000000000E+000     0.0000000000000000E+000  0.0000000000000000E+000     0.0000000000000000E+000  0.0000000000000000E+000
 0.0000000000000000E+000  0.0000000000000000E+000     0.0000000000000000E+000  0.0000000000000000E+000     0.0000000000000000E+000  0.0000000000000000E+000
 0.0000000000000000E+000  0.0000000000000000E+000     0.0000000000000000E+000  0.0000000000000000E+000     0.0000000000000000E+000  0.0000000000000000E+000
 0.0000000000000000E+000  0.0000000000000000E+000     0.0000000000000000E+000  0.0000000000000000E+000     0.0000000000000000E+000  0.0000000000000000E+000
 0.0000000000000000E+000  0.0000000000000000E+000     0.0000000000000000E+000  0.0000000000000000E+000     0.0000000000000000E+000  0.0000000000000000E+000
 0.0000000000000000E+000  0.0000000000000000E+000     0.0000000000000000E+000  0.0000000000000000E+000     0.0000000000000000E+000  0.0000000000000000E+000
 0.0000000000000000E+000  0.0000000000000000E+000     0.0000000000000000E+000  0.0000000000000000E+000     0.0000000000000000E+000  0.0000000000000000E+000
 0.0000000000000000E+000  0.0000000000000000E+000     0.0000000000000000E+000  0.0000000000000000E+000     0.0000000000000000E+000  0.0000000000000000E+000
 0.0000000000000000E+000  0.0000000000000000E+000     0.0000000000000000E+000  0.0000000000000000E+000     0.0000000000000000E+000  0.0000000000000000E+000
 0.0000000000000000E+000  0.0000000000000000E+000     0.0000000000000000E+000  0.0000000000000000E+000     0.0000000000000000E+000  0.0000000000000000E+000
 0.0000000000000000E+000  0.0000000000000000E+000     0.0000000000000000E+000  0.0000000000000000E+000     0.0000000000000000E+000  0.0000000000000000E+000
grad_ad
 8.0001349084438622E-002 -3.2083840634608375E-002  1.2089480116406433E-002
 2.2885807400674033E-002  9.1933791860080855E-002 -1.8436959309917612E-002
 1.4842967176833996E-001 -2.5528425246919055E-002 -8.6828644471945202E-002
-5.3517695149059234E-002 -4.1300590281217013E-002  3.7223617996009158E-002
 4.0344163710410878E-002  4.5582943176130708E-002  7.6704073143245746E-002
-1.1016119648229120E-001 -2.3570466168585023E-002 -4.5288374914843839E-002
-1.2772828404002545E-001 -4.7621553334553937E-002  5.0585528986693065E-002
 1.8708095863146135E-002  5.3461534776812335E-002 -8.6353316582133660E-002
-1.5696672511069241E-002  3.7465870761930496E-002 -2.1403718273253203E-002
-1.8950495077524818E-002 -4.7751576206601261E-002 -5.9316553977211061E-003
-7.6078418532561171E-002 -4.1108409182859275E-002 -4.4003570654537798E-002
 3.2003051392639259E-002 -2.2705302580610060E-002 -5.8514809180439879E-002
 9.8090182132867229E-002 -1.3212978469342164E-002  3.4858096259042785E-002
 5.1469095608336433E-004  1.3257075867340202E-002 -4.4500049764528895E-003
-9.3175972984826799E-003 -4.6388342122647488E-003  1.9916275837030702E-002
-1.4601923557485219E-002 -2.1869145979112384E-002 -3.9999132799124690E-003
-1.3351552698330034E-002  2.0269765206099660E-002 -8.0638506201365385E-003
-1.1741918890728704E-003  2.3968726222259634E-002  1.3253287830051808E-002
 1.8579386528054690E-002  1.0547843295646077E-002  1.5084609671511024E-002
 3.8546081948814925E-002 -4.7817859202218763E-003  4.4181025552323075E-002
-1.3671229126430704E-002  1.5520547856382677E-002 -1.1367771696817444E-002
 3.5898416003162036E-002  3.8139695266613906E-002  2.5923814073958298E-002
 2.2753032811904061E-002 -6.7085314950418341E-003  2.7478835782058991E-002
-6.5675838560038072E-002  3.3915270440142829E-002  4.0772753658576501E-002
-3.8959243804394236E-002 -2.0676736721445668E-002 -2.2234888298609652E-002
-1.2967233021849295E-002 -1.8377083183364618E-002 -2.4700737197979824E-002
-3.6474838292903267E-002 -3.7598443899436187E-002  1.3229394091247156E-002
 4.2644538769011364E-003  1.1311108119492146E-002  3.9903157049620995E-003
 8.4594907802055724E-002 -8.3686883122430552E-003  5.3663251247156103E-002
-3.9053560620042740E-002  3.3383979865543784E-002 -6.2775770535911657E-003
-3.9641238398368361E-002 -2.4893215915633263E-002 -2.5750584738997693E-002
 2.2511416651431023E-002 -5.6671781671098417E-003 -1.8957997215328815E-002
 3.5797319184318131E-002 -3.5098982153159201E-002 -2.7574566905917901E-002
 2.9894070410102017E-003  4.0912320652326202E-002  2.8742978806300473E-002
-1.4983521603985728E-003 -5.2923511244723693E-004  2.8631918665829051E-002
-1.8391875466659685E-002  1.4420534875577632E-002 -6.1903091711194421E-003
coeff_diag_s
 8.3626451245506006E-001 -5.4832623975905126E-001
 9.8813129168249309E-324  4.9406564584124654E-324
 4.9406564584124654E-324  0.0000000000000000E+000
coeff_diag_old_s
 8.8388224688436778E-001  4.6770949706269749E-001
-4.9406564584124654E-324  9.8813129168249309E-324
 0.0000000000000000E+000  4.9406564584124654E-324
coeff_mch_s
 8.3626451245506006E-001 -5.4832623975905126E-001
 9.8813129168249309E-324  4.9406564584124654E-324
 4.9406564584124654E-324  0.0000000000000000E+000
 T F F
 T F F
 F F F
 F F F
 F
Property1d_labels_y
N/A                                     
Property2d_labels_x
N/A                                     
                                Property1d_ys  1
-1.2300000000000000E+002
-1.2300000000000000E+002
-1.2300000000000000E+002
                               Property2d_xss  1
-1.2300000000000000E+002  0.0000000000000000E+000    -1.2300000000000000E+002  0.0000000000000000E+000    -1.2300000000000000E+002  0.0000000000000000E+000
-1.2300000000000000E+002  0.0000000000000000E+000    -1.2300000000000000E+002  0.0000000000000000E+000    -1.2300000000000000E+002  0.0000000000000000E+000
-1.2300000000000000E+002  0.0000000000000000E+000    -1.2300000000000000E+002  0.0000000000000000E+000    -1.2300000000000000E+002  0.0000000000000000E+000
