# Supplementary material for: Umbrella Sampling for Excited States Using a Semiempirical Method
Source: JACS Au. 2026 May 18;6(6):3547–69. doi: 10.1021/jacsau.6c00302 (PMC13291962; doi:10.1021/jacsau.6c00302)
Supplement: Supplementary file 2 [file au6c00302_si_003.zip › inputs/nonadiabatic_dynamics/TRAJ_00001/QM/restart.ctrl]

           2
/gpfs/data/dora/excited_DANS/dynamics/gas/trans/correctRNG/Singlet_1/TRAJ_00004
   2.10000000000000     
           0
          36 ! natom
           3
           3           0           0
           3
      200000
          25
   4.13413737895607     
  -123.692759420400     
   1.00000000000000     
  3.674932539796232E-002
  3.674932539796232E-002
  0.000000000000000E+000
   1.00000000000000     
  0.100000000000000     
  -1.00000000000000     
 T T T
           1           1           1
           0           0           0
 F
 F
           1
           3
           0
           1
           0
           1
           1
           0
           0
           0
           0
           1
           0
           0
           1
          -1
           0
           0
          -1
          -1
          -1
           0
           0
           1
           0 ! output_format
           0
           0
  1.000000011686097E-007
           0
           1
           0
           0
           0
           0
           0
           1
           1
 T
 T
 T
 T
 T
 T
 T
 T
 T
 T
 T
 T
 T
 T
 T
 T
 T
 T
 T
 T
 T
 T
 T
 T
 T
 T
 T
 T
 T
 T
 T
 T
 T
 T
 T
 T
 T
 T
 T
 T
 T
 T
 T
 T
 T
 T
 T
 T
 T
 T
 T
 T
 T
 T
 T
 T
 T
 T
 T
 T
 T
 T
 T
 T
 T
 T
 T
 T
 T
 T
 T
 T
           0
