# Supplementary material for: Umbrella Sampling for Excited States Using a Semiempirical Method
Source: JACS Au. 2026 May 18;6(6):3547–69. doi: 10.1021/jacsau.6c00302 (PMC13291962; doi:10.1021/jacsau.6c00302)
Supplement: Supplementary file 2 [file au6c00302_si_003.zip › inputs/nonadiabatic_dynamics/TRAJ_00001/input]

printlevel 2

geomfile "geom"
veloc external
velocfile "veloc"

nstates 3 0 0 
actstates 3 0 0 
charge 0
state 2 mch
coeff auto
rngseed 13808

ezero    -123.6927594204
tmax 20000.000000
stepsize 0.100000
nsubsteps 25

surf diagonal
coupling nacdr
nogradcorrect
ekincorrect parallel_vel
reflect_frustrated none
decoherence_scheme edc
decoherence_param 0.1
hopping_procedure sharc
nophases_from_interface
notrack_phase
grad_select
nac_select
eselect 1.000000
select_directly
nospinorbit
output_format ascii
output_dat_steps 1
