# Supplementary material for: Umbrella Sampling for Excited States Using a Semiempirical Method
Source: JACS Au. 2026 May 18;6(6):3547–69. doi: 10.1021/jacsau.6c00302 (PMC13291962; doi:10.1021/jacsau.6c00302)
Supplement: Supplementary file 2 [file au6c00302_si_003.zip › inputs/nonadiabatic_dynamics/KEYSTROKES.setup_init]

../initconds                             #Initial conditions filename: [initconds] (autocomplete enabled) 
                                         #Initial condition range: [1 1000] 
3 0 0                                    #Number of states: 
12                                       #Interface number: 
                                         #Reference overlaps? [False] 
/usr/license/mndo2020/                   #Path to MNDO: (autocomplete enabled) 
$TMPDIR                                  #Path to scratch directory: (autocomplete enabled) 
../MNDO.template                         #Template filename: (autocomplete enabled) 
                                         #Do you have a 'MNDO.resources' file? [True] 
../MNDO.resources                        #Specify the path: [MNDO.resources] (autocomplete enabled) 
                                         #Use mode 1 (i.e., calculate here)? [True] 
                                         #Generate submission script? [False] 
                                         #Do you want to setup the specified calculations? [True] 
                                         #Do you want to link the interface files? [False] 
