# Supplementary material for: Umbrella Sampling for Excited States Using a Semiempirical Method
Source: JACS Au. 2026 May 18;6(6):3547–69. doi: 10.1021/jacsau.6c00302 (PMC13291962; doi:10.1021/jacsau.6c00302)
Supplement: Supplementary file 2 [file au6c00302_si_003.zip › inputs/nonadiabatic_dynamics/KEYSTROKES.setup_traj]

../INIT/initconds_smallAS.excited        #Initial conditions filename: [initconds.excited] (autocomplete enabled) 
                                         #Number of states: [3 0 0] 
                                         #Do you want all states to be active? [True] 
                                         #Do you want to see the content of the initconds file? [False] 
                                         #States to setup the dynamics: [2] (range comprehension enabled) 
                                         #Starting index: [1] 
200                                      #Number of trajectories: [548] 
28432184327324                           #RNG Seed:  [!] 
13                                       #Interface number: 
20000                                    #Simulation time (fs): [1000.0] 
0.1                                      #Simulation timestep (fs): [0.5] 
                                         #Nsubsteps: [25] 
                                         #Do you want to prematurely terminate trajectories? [False] 
                                         #SHARC dynamics? [True] 
2                                        #Coupling number: [3] 
                                         #Do you want to track wavefunction phases through overlaps? [True] 
                                         #Include non-adiabatic couplings in the gradient transformation? [True] 
                                         #EkinCorrect: [2] 
                                         #Reflect frustrated: [1] 
                                         #Decoherence scheme: [2] 
                                         #Hopping scheme: [2] 
                                         #Forced hops to ground state? [False] 
                                         #Scaling? [False] 
                                         #Damping? [False] 
                                         #Atom masking? [False] 
                                         #Select non-adiabatic couplings? [False] 
                                         #Do you want to constrain some bond lengths (via a RATTLE)? [False] 
                                         #Do you want to use a thermostat? [False] 
                                         #Do you want to use a droplet force? [False] 
                                         #Do you want to use a tether? (restraints groupg of atoms to a certian absolute coordinate) [False] 
                                         #Do you want to include a laser field in the simulation? [False] 
/usr/license/mndo2020/                   #Path to MNDO: (autocomplete enabled) 
$TMPDIR                                  #Path to scratch directory: (autocomplete enabled) 
../MNDO.template                         #Template filename: (autocomplete enabled) 
                                         #Do you have a 'MNDO.resources' file? [True] 
../MNDO.resources                        #Specify the path: [MNDO.resources] (autocomplete enabled) 
                                         #Setup for PYSHARC? [True] 
no                                       #Write output in NetCDF format? [True] 
                                         #Write gradients? [False] 
                                         #Write NACs? [False] 
                                         #Write property matrices? [False] 
                                         #Write property vectors? [False] 
                                         #Write overlap matrix? [False] 
                                         #Modify stride? [False] 
                                         #Use mode 1 (i.e., calculate here)? [True] 
                                         #Generate submission script? [False] 
                                         #Do you want to setup the specified calculations? [True] 
                                         #Do you want to link the interface files? [False] 
                                         #Do you want to see the input for the first trajectory? [False] 
                                         #Do you want to add keywords to the input of all trajectories? [False] 
