# Supplementary material for: Umbrella Sampling for Excited States Using a Semiempirical Method
Source: JACS Au. 2026 May 18;6(6):3547–69. doi: 10.1021/jacsau.6c00302 (PMC13291962; doi:10.1021/jacsau.6c00302)
Supplement: Supplementary file 2 [file au6c00302_si_003.zip › inputs/nonadiabatic_dynamics/trans_freq.molden]

[Molden Format]
[SCFCONV]
scf-first    1 THROUGH   17
    463.283140
    462.893064
    462.540408
    462.530042
    462.528227
    462.528012
    462.527967
    462.527970
    462.527967
    462.527966
    462.527966
    462.527966
    462.527966
    462.527966
    462.527966
    462.527966
    462.527966
[GEOMETRIES] XYZ
   36
 
 C     3.965869    -1.062600     0.407984
 C     4.764960     0.015506     0.013267
 C     4.227174     1.250084    -0.367399
 C     2.845630     1.398337    -0.350214
 C     2.016166     0.328224     0.028944
 C     2.585185    -0.896329     0.413738
 C     0.570641     0.534076     0.021089
 C    -0.322798    -0.475823    -0.027488
 C    -1.768972    -0.284443    -0.042933
 C    -2.588295    -1.374765    -0.372055
 C    -2.370585     0.942641     0.265319
 C    -3.970567    -1.247568    -0.402613
 C    -3.753029     1.081708     0.245170
 C    -4.575148    -0.012424    -0.090671
 H     4.433713    -2.002058     0.702590
 H     4.892273     2.060900    -0.664095
 H     2.398778     2.352822    -0.642304
 H     1.946516    -1.725178     0.729480
 H     0.238461     1.578634     0.031859
 H     0.018374    -1.520392    -0.085485
 H    -2.130479    -2.341518    -0.616583
 H    -1.752189     1.806193     0.537396
 H    -4.579571    -2.111004    -0.673772
 H    -4.191375     2.050684     0.488866
 N    -5.971500     0.137509    -0.167328
 N     6.214589    -0.151771     0.004181
 O     6.677917    -1.256821     0.345074
 O     6.913388     0.818925    -0.343953
 C    -6.571478     1.301513     0.433152
 H    -6.205782     2.232633    -0.058197
 H    -7.676025     1.280577     0.312816
 H    -6.347795     1.368435     1.529533
 C    -6.789776    -1.047908    -0.166020
 H    -6.577957    -1.675959    -1.062412
 H    -6.620762    -1.671449     0.749788
 H    -7.868113    -0.781692    -0.202037
[FREQ]
  -54.1500
  -33.9200
  -21.2000
   53.6700
   61.8800
   93.5300
  102.0400
  116.9900
  147.4400
  188.8100
  204.4900
  246.4200
  282.8600
  306.0200
  331.5600
  366.6900
  378.7700
  386.6200
  395.1700
  409.1300
  445.9800
  468.2200
  478.1900
  497.5700
  515.3200
  536.7100
  560.5900
  599.3400
  615.6700
  635.9600
  647.1300
  678.2400
  720.6600
  748.4200
  788.1000
  802.5500
  815.2400
  832.7400
  838.9900
  842.8000
  878.4500
  893.8400
  908.2600
  918.7900
  930.2000
  950.6500
  981.3500
 1011.5600
 1023.2300
 1028.3400
 1113.4301
 1124.8800
 1147.6300
 1158.5800
 1173.0699
 1181.0699
 1198.8300
 1208.2900
 1215.1801
 1252.3700
 1259.4100
 1306.8500
 1314.1801
 1333.9900
 1348.8000
 1367.6600
 1391.4301
 1413.5601
 1451.5800
 1458.5100
 1472.5900
 1495.6000
 1501.9900
 1503.1700
 1519.4000
 1532.6000
 1535.7900
 1544.8199
 1559.6899
 1577.1100
 1655.9000
 1664.0800
 1692.1500
 1705.4700
 1734.1500
 1743.5300
 2925.3601
 2933.5300
 3024.7800
 3026.7200
 3080.5400
 3089.9900
 3168.2300
 3199.7100
 3202.7000
 3214.8799
 3240.3000
 3248.1001
 3268.5200
 3271.0601
 3286.8501
 3288.8601
[INT]
    0.3400     0.0000
    0.2900     0.0000
    0.0200     0.0000
    0.6300     0.0000
    1.2200     0.0000
    0.0600     0.0000
   11.8300     0.0000
    1.6600     0.0000
    1.6700     0.0000
   11.9000     0.0000
    7.4500     0.0000
    0.8500     0.0000
    1.7600     0.0000
    2.2200     0.0000
    0.4400     0.0000
    0.4800     0.0000
    0.1800     0.0000
    0.2000     0.0000
    1.7100     0.0000
   17.2700     0.0000
    4.4600     0.0000
    3.3200     0.0000
    1.1400     0.0000
    0.9400     0.0000
   14.8200     0.0000
    0.9500     0.0000
    2.1500     0.0000
    7.1400     0.0000
    5.9100     0.0000
    0.2700     0.0000
    0.1300     0.0000
    5.9600     0.0000
   22.2100     0.0000
    0.8500     0.0000
   22.3300     0.0000
   18.8300     0.0000
   11.6500     0.0000
    3.5300     0.0000
   31.8800     0.0000
   33.6900     0.0000
   15.3600     0.0000
    0.9400     0.0000
   17.5100     0.0000
    0.3500     0.0000
    3.9200     0.0000
    0.6300     0.0000
   35.5500     0.0000
   20.1900     0.0000
    5.3100     0.0000
    7.7600     0.0000
   18.8500     0.0000
    8.4100     0.0000
    9.0400     0.0000
    1.3000     0.0000
    0.6400     0.0000
  144.0700     0.0000
    2.5200     0.0000
   31.5600     0.0000
    8.9100     0.0000
    5.7200     0.0000
   11.4700     0.0000
    0.2300     0.0000
   15.2800     0.0000
    5.7800     0.0000
   12.4700     0.0000
   25.9300     0.0000
  420.5700     0.0000
  214.5900     0.0000
   14.7200     0.0000
    3.8200     0.0000
    6.9800     0.0000
    4.5900     0.0000
   26.5300     0.0000
   19.5200     0.0000
    4.1600     0.0000
   94.2700     0.0000
    3.1800     0.0000
    8.2300     0.0000
    6.1100     0.0000
  192.1600     0.0000
    1.5900     0.0000
   11.0900     0.0000
  177.4800     0.0000
  139.9500     0.0000
   46.6900     0.0000
   65.5900     0.0000
   72.8300     0.0000
  139.4200     0.0000
   41.8800     0.0000
   26.9400     0.0000
    3.5900     0.0000
   38.2000     0.0000
   18.8400     0.0000
   11.7600     0.0000
   15.4400     0.0000
    7.3100     0.0000
    5.7300     0.0000
    3.1400     0.0000
    8.0000     0.0000
    8.8200     0.0000
    0.9200     0.0000
    0.8000     0.0000
[FR-COORD]
 C     7.494408    -2.008024     0.770978
 C     9.004472     0.029302     0.025071
 C     7.988203     2.362317    -0.694284
 C     5.377463     2.642475    -0.661809
 C     3.810003     0.620254     0.054696
 C     4.885293    -1.693817     0.781852
 C     1.078356     1.009258     0.039852
 C    -0.610000    -0.899175    -0.051945
 C    -3.342874    -0.537520    -0.081132
 C    -4.891170    -2.597930    -0.703082
 C    -4.479758     1.781334     0.501380
 C    -7.503286    -2.357563    -0.760829
 C    -7.092199     2.044132     0.463304
 C    -8.645779    -0.023478    -0.171343
 H     8.378506    -3.783342     1.327703
 H     9.245059     3.894538    -1.254958
 H     4.533035     4.446190    -1.213779
 H     3.678383    -3.260115     1.378518
 H     0.450626     2.983187     0.060205
 H     0.034722    -2.873125    -0.161543
 H    -4.026023    -4.424829    -1.165173
 H    -3.311158     3.413211     1.015532
 H    -8.654137    -3.989221    -1.273245
 H    -7.920553     3.875232     0.923823
 N   -11.284503     0.259854    -0.316204
 N    11.743875    -0.286806     0.007901
 O    12.619438    -2.375048     0.652096
 O    13.064414     1.547544    -0.649977
 C   -12.418297     2.459504     0.818539
 H   -11.727232     4.219066    -0.109976
 H   -14.505589     2.419941     0.591137
 H   -11.995597     2.585968     2.890399
 C   -12.830821    -1.980260    -0.313732
 H   -12.430541    -3.167104    -2.007668
 H   -12.511430    -3.158582     1.416894
 H   -14.868583    -1.477184    -0.381795
[FR-NORM-COORD]
vibration     1
    0.000000     0.050000     0.130000
   -0.010000     0.010000    -0.000000
   -0.010000    -0.040000    -0.160000
   -0.020000    -0.050000    -0.180000
   -0.010000    -0.010000    -0.060000
   -0.000000     0.050000     0.110000
   -0.010000    -0.030000    -0.090000
    0.000000    -0.050000     0.050000
    0.000000    -0.040000     0.050000
   -0.010000     0.010000    -0.090000
    0.010000    -0.070000     0.190000
   -0.000000     0.040000    -0.120000
    0.020000    -0.040000     0.160000
    0.010000     0.010000    -0.000000
    0.010000     0.090000     0.250000
   -0.020000    -0.070000    -0.250000
   -0.020000    -0.090000    -0.310000
    0.000000     0.080000     0.210000
   -0.030000    -0.030000    -0.220000
    0.010000    -0.050000     0.140000
   -0.010000     0.030000    -0.190000
    0.030000    -0.120000     0.330000
   -0.010000     0.080000    -0.240000
    0.020000    -0.070000     0.270000
    0.010000     0.040000    -0.020000
   -0.000000     0.020000     0.020000
   -0.000000     0.020000     0.040000
   -0.010000     0.010000     0.010000
    0.020000     0.000000     0.060000
    0.040000     0.030000     0.130000
    0.020000     0.020000     0.050000
    0.010000    -0.070000     0.070000
   -0.000000     0.050000    -0.100000
   -0.000000     0.090000    -0.130000
   -0.020000    -0.010000    -0.130000
    0.000000     0.060000    -0.090000
vibration     2
   -0.040000     0.040000     0.130000
   -0.010000    -0.030000    -0.010000
    0.020000    -0.030000    -0.060000
    0.030000     0.040000     0.030000
    0.010000     0.110000     0.160000
   -0.030000     0.110000     0.220000
    0.010000     0.150000     0.200000
    0.020000     0.140000    -0.000000
    0.020000     0.100000    -0.020000
    0.070000     0.070000    -0.060000
   -0.040000     0.060000    -0.000000
    0.060000     0.010000    -0.060000
   -0.040000     0.000000    -0.000000
    0.010000    -0.030000    -0.030000
   -0.060000     0.040000     0.180000
    0.040000    -0.090000    -0.170000
    0.060000     0.040000    -0.020000
   -0.060000     0.180000     0.340000
    0.020000     0.150000     0.350000
    0.060000     0.160000    -0.150000
    0.110000     0.100000    -0.080000
   -0.080000     0.090000     0.000000
    0.100000    -0.010000    -0.090000
   -0.080000    -0.020000     0.010000
   -0.000000    -0.080000    -0.030000
   -0.020000    -0.100000    -0.090000
   -0.050000    -0.110000    -0.110000
    0.000000    -0.120000    -0.130000
   -0.050000    -0.110000    -0.010000
   -0.080000    -0.090000     0.010000
   -0.050000    -0.150000    -0.020000
   -0.060000    -0.130000    -0.010000
    0.050000    -0.110000    -0.050000
    0.070000    -0.090000    -0.050000
    0.070000    -0.120000    -0.050000
    0.040000    -0.150000    -0.040000
vibration     3
    0.050000    -0.020000    -0.040000
    0.000000     0.010000    -0.040000
   -0.050000     0.010000     0.030000
   -0.050000    -0.020000     0.110000
   -0.010000    -0.050000     0.120000
    0.040000    -0.050000     0.040000
   -0.010000    -0.080000     0.160000
   -0.010000    -0.080000     0.260000
   -0.010000    -0.060000     0.210000
   -0.010000    -0.040000     0.160000
    0.000000    -0.040000     0.130000
   -0.000000    -0.000000     0.020000
    0.010000     0.000000     0.000000
    0.010000     0.020000    -0.050000
    0.080000    -0.020000    -0.100000
   -0.080000     0.040000     0.020000
   -0.090000    -0.020000     0.170000
    0.080000    -0.090000     0.040000
   -0.020000    -0.080000     0.080000
   -0.020000    -0.090000     0.340000
   -0.020000    -0.060000     0.210000
    0.000000    -0.050000     0.170000
   -0.000000     0.010000    -0.020000
    0.010000     0.020000    -0.060000
    0.020000     0.050000    -0.150000
    0.000000     0.040000    -0.120000
    0.040000     0.050000    -0.150000
   -0.030000     0.060000    -0.150000
    0.010000     0.070000    -0.200000
    0.030000     0.060000    -0.210000
    0.010000     0.080000    -0.230000
   -0.020000     0.100000    -0.200000
   -0.010000     0.070000    -0.170000
    0.010000     0.060000    -0.170000
   -0.040000     0.060000    -0.170000
   -0.000000     0.080000    -0.200000
vibration     4
    0.000000    -0.000000     0.010000
   -0.010000     0.010000     0.010000
   -0.010000     0.010000     0.030000
   -0.010000     0.000000     0.050000
   -0.000000    -0.010000     0.040000
    0.000000    -0.010000     0.020000
   -0.010000    -0.020000     0.030000
    0.000000    -0.020000    -0.030000
    0.000000    -0.020000    -0.040000
   -0.000000     0.010000    -0.140000
    0.010000    -0.050000     0.070000
    0.000000     0.020000    -0.130000
    0.010000    -0.040000     0.070000
    0.000000    -0.010000    -0.020000
    0.010000    -0.000000    -0.010000
   -0.020000     0.020000     0.040000
   -0.020000     0.000000     0.060000
    0.010000    -0.010000     0.020000
   -0.020000    -0.020000     0.070000
    0.010000    -0.020000    -0.090000
   -0.000000     0.030000    -0.230000
    0.010000    -0.080000     0.160000
   -0.000000     0.050000    -0.210000
    0.010000    -0.060000     0.170000
   -0.000000    -0.010000    -0.010000
   -0.000000     0.010000    -0.010000
    0.000000     0.020000    -0.010000
   -0.010000     0.010000    -0.030000
    0.030000     0.090000    -0.180000
    0.090000     0.010000    -0.290000
    0.030000     0.120000    -0.220000
   -0.010000     0.220000    -0.180000
   -0.000000    -0.010000     0.270000
   -0.090000    -0.160000     0.350000
    0.080000     0.140000     0.360000
   -0.010000    -0.020000     0.310000
vibration     5
   -0.050000    -0.020000    -0.150000
    0.000000    -0.020000    -0.040000
    0.060000     0.020000    -0.000000
    0.060000     0.060000    -0.050000
    0.010000     0.080000    -0.120000
   -0.040000     0.030000    -0.190000
    0.010000     0.110000    -0.100000
    0.000000     0.110000     0.090000
    0.000000     0.080000     0.130000
    0.050000     0.050000     0.090000
   -0.050000     0.040000     0.190000
    0.050000     0.000000     0.040000
   -0.050000    -0.010000     0.140000
   -0.000000    -0.020000     0.050000
   -0.090000    -0.050000    -0.190000
    0.090000     0.010000     0.080000
    0.100000     0.100000    -0.010000
   -0.070000     0.030000    -0.250000
    0.020000     0.120000    -0.210000
   -0.000000     0.110000     0.180000
    0.090000     0.080000     0.060000
   -0.070000     0.040000     0.260000
    0.090000    -0.000000    -0.020000
   -0.100000    -0.040000     0.180000
    0.000000    -0.080000    -0.020000
   -0.000000    -0.060000     0.040000
   -0.050000    -0.080000     0.060000
    0.050000    -0.080000     0.070000
   -0.080000    -0.040000    -0.190000
   -0.060000    -0.070000    -0.250000
   -0.070000    -0.080000    -0.260000
   -0.160000     0.080000    -0.180000
    0.040000    -0.100000    -0.030000
    0.050000    -0.100000    -0.030000
    0.060000    -0.100000    -0.030000
    0.030000    -0.140000    -0.020000
vibration     6
   -0.000000     0.040000     0.090000
   -0.000000     0.000000     0.000000
   -0.000000    -0.020000    -0.090000
   -0.000000    -0.030000    -0.120000
   -0.000000     0.010000    -0.030000
   -0.000000     0.040000     0.090000
   -0.000000     0.000000    -0.050000
    0.000000    -0.010000     0.050000
    0.000000    -0.010000     0.030000
    0.000000    -0.020000     0.080000
    0.000000     0.010000    -0.050000
    0.000000    -0.020000     0.060000
    0.000000     0.020000    -0.080000
    0.000000    -0.000000    -0.020000
   -0.010000     0.050000     0.150000
    0.000000    -0.040000    -0.140000
   -0.000000    -0.060000    -0.210000
   -0.000000     0.070000     0.170000
   -0.010000    -0.000000    -0.160000
    0.000000    -0.010000     0.150000
    0.000000    -0.040000     0.140000
    0.000000     0.030000    -0.090000
    0.000000    -0.030000     0.100000
    0.000000     0.030000    -0.140000
    0.000000    -0.010000    -0.030000
   -0.000000    -0.000000     0.010000
   -0.030000    -0.170000    -0.500000
    0.020000     0.160000     0.510000
    0.010000     0.030000    -0.080000
    0.010000     0.000000    -0.130000
    0.010000     0.030000    -0.090000
    0.000000     0.070000    -0.090000
    0.010000    -0.010000     0.110000
   -0.010000    -0.090000     0.160000
    0.040000     0.070000     0.160000
    0.010000    -0.030000     0.110000
vibration     7
    0.010000    -0.020000    -0.030000
    0.010000    -0.010000    -0.010000
    0.000000    -0.010000    -0.000000
    0.000000    -0.020000    -0.010000
    0.000000    -0.020000    -0.010000
    0.010000    -0.030000    -0.030000
    0.000000    -0.010000    -0.010000
   -0.020000     0.000000     0.180000
   -0.010000     0.040000     0.080000
    0.010000     0.050000    -0.010000
   -0.020000     0.050000    -0.010000
    0.010000     0.060000    -0.130000
   -0.030000     0.060000    -0.120000
   -0.010000     0.050000    -0.140000
    0.010000    -0.030000    -0.050000
   -0.000000    -0.010000     0.010000
    0.000000    -0.020000     0.000000
    0.020000    -0.040000    -0.060000
    0.010000    -0.000000    -0.200000
   -0.050000    -0.020000     0.360000
    0.020000     0.050000     0.030000
   -0.040000     0.050000     0.040000
    0.030000     0.070000    -0.190000
   -0.040000     0.060000    -0.160000
   -0.030000     0.020000    -0.150000
    0.010000    -0.000000     0.010000
    0.010000     0.010000     0.030000
    0.010000    -0.000000     0.000000
   -0.020000    -0.110000     0.140000
   -0.050000    -0.010000     0.320000
   -0.020000    -0.090000     0.160000
    0.020000    -0.350000     0.150000
    0.050000    -0.050000     0.140000
    0.040000    -0.190000     0.250000
    0.160000     0.140000     0.260000
    0.030000    -0.130000     0.150000
vibration     8
    0.060000    -0.090000    -0.110000
    0.030000    -0.080000    -0.140000
   -0.010000    -0.110000    -0.200000
   -0.010000    -0.120000    -0.100000
    0.020000    -0.090000     0.050000
    0.050000    -0.100000    -0.030000
    0.030000    -0.010000     0.260000
   -0.020000     0.050000    -0.030000
   -0.020000     0.070000     0.000000
   -0.010000     0.070000    -0.020000
   -0.040000     0.060000     0.000000
   -0.010000     0.040000    -0.000000
   -0.050000     0.030000     0.030000
   -0.040000     0.020000     0.030000
    0.080000    -0.070000    -0.100000
   -0.040000    -0.110000    -0.260000
   -0.030000    -0.130000    -0.100000
    0.060000    -0.090000     0.030000
    0.090000     0.010000     0.590000
   -0.040000     0.060000    -0.320000
    0.000000     0.080000    -0.040000
   -0.060000     0.090000    -0.030000
    0.010000     0.040000    -0.020000
   -0.070000     0.030000     0.030000
   -0.040000    -0.020000     0.030000
    0.040000     0.040000     0.030000
    0.100000     0.090000     0.100000
    0.010000     0.100000     0.120000
   -0.080000    -0.010000    -0.040000
   -0.090000    -0.020000    -0.060000
   -0.080000    -0.040000    -0.070000
   -0.120000     0.040000    -0.030000
   -0.010000    -0.030000    -0.010000
   -0.010000    -0.000000    -0.030000
    0.000000    -0.060000    -0.030000
   -0.020000    -0.050000     0.010000
vibration     9
   -0.110000     0.000000    -0.140000
   -0.100000    -0.000000    -0.120000
   -0.070000     0.020000    -0.110000
   -0.060000     0.070000    -0.040000
   -0.050000     0.090000     0.030000
   -0.090000     0.050000    -0.050000
   -0.040000     0.060000     0.160000
    0.050000    -0.010000    -0.020000
    0.060000    -0.090000     0.040000
    0.060000    -0.090000     0.050000
    0.080000    -0.080000     0.020000
    0.070000    -0.060000     0.010000
    0.100000    -0.050000    -0.030000
    0.100000    -0.030000    -0.050000
   -0.120000    -0.010000    -0.160000
   -0.050000    -0.000000    -0.110000
   -0.060000     0.080000    -0.000000
   -0.110000     0.090000    -0.010000
   -0.090000     0.040000     0.370000
    0.130000     0.030000    -0.240000
    0.060000    -0.100000     0.080000
    0.090000    -0.080000     0.010000
    0.050000    -0.050000     0.020000
    0.110000    -0.030000    -0.070000
    0.100000     0.050000    -0.110000
   -0.110000    -0.010000     0.020000
   -0.160000    -0.010000     0.090000
   -0.070000    -0.020000     0.090000
    0.200000     0.020000     0.050000
    0.210000     0.050000     0.120000
    0.190000     0.080000     0.110000
    0.270000    -0.110000     0.050000
    0.060000     0.070000     0.030000
    0.060000    -0.030000     0.100000
    0.040000     0.170000     0.100000
    0.070000     0.100000    -0.020000
vibration    10
   -0.050000    -0.050000    -0.010000
   -0.080000    -0.030000    -0.000000
   -0.070000    -0.030000     0.000000
   -0.060000    -0.040000     0.010000
   -0.030000    -0.050000     0.020000
   -0.050000    -0.060000     0.000000
   -0.010000    -0.030000    -0.030000
   -0.000000    -0.030000     0.120000
    0.030000     0.040000    -0.010000
    0.050000     0.050000    -0.070000
    0.060000     0.070000    -0.060000
    0.070000     0.060000    -0.070000
    0.070000     0.080000    -0.060000
    0.080000     0.040000     0.040000
   -0.040000    -0.050000    -0.020000
   -0.070000    -0.030000     0.010000
   -0.080000    -0.050000     0.020000
   -0.050000    -0.060000    -0.010000
   -0.000000    -0.030000    -0.250000
   -0.030000    -0.040000     0.320000
    0.070000     0.070000    -0.100000
    0.080000     0.060000    -0.070000
    0.050000     0.070000    -0.090000
    0.050000     0.070000    -0.060000
    0.090000    -0.060000     0.220000
   -0.080000     0.010000    -0.000000
   -0.050000     0.030000     0.000000
   -0.120000     0.040000     0.000000
    0.020000     0.020000    -0.030000
   -0.050000    -0.050000    -0.240000
    0.020000    -0.080000     0.020000
    0.050000     0.280000    -0.060000
    0.150000    -0.090000    -0.040000
    0.090000     0.140000    -0.220000
    0.270000    -0.320000    -0.220000
    0.130000    -0.130000     0.150000
vibration    11
    0.030000     0.050000    -0.080000
    0.050000     0.030000    -0.090000
    0.040000     0.040000    -0.060000
    0.030000     0.060000     0.010000
    0.010000     0.080000     0.050000
    0.040000     0.070000    -0.010000
   -0.010000     0.030000     0.070000
    0.000000    -0.000000     0.200000
   -0.020000    -0.050000     0.020000
   -0.010000    -0.030000    -0.080000
   -0.050000    -0.040000    -0.070000
   -0.030000    -0.050000    -0.130000
   -0.050000    -0.060000    -0.110000
   -0.050000    -0.080000    -0.020000
    0.020000     0.040000    -0.110000
    0.030000     0.050000    -0.080000
    0.040000     0.070000     0.030000
    0.060000     0.060000    -0.000000
   -0.040000     0.020000    -0.110000
    0.020000    -0.010000     0.370000
   -0.000000    -0.020000    -0.100000
   -0.070000    -0.020000    -0.080000
   -0.020000    -0.050000    -0.180000
   -0.050000    -0.060000    -0.130000
   -0.050000    -0.060000     0.180000
    0.050000    -0.020000    -0.000000
   -0.020000    -0.040000     0.050000
    0.130000    -0.060000     0.050000
    0.070000     0.080000     0.030000
    0.000000    -0.020000    -0.200000
    0.050000     0.060000     0.210000
    0.240000     0.290000    -0.020000
   -0.180000     0.040000    -0.010000
   -0.220000     0.130000    -0.090000
   -0.280000    -0.100000    -0.090000
   -0.150000     0.160000     0.010000
vibration    12
    0.060000     0.110000    -0.030000
    0.030000     0.130000    -0.050000
   -0.020000     0.110000    -0.050000
   -0.040000     0.040000    -0.010000
    0.000000     0.000000     0.010000
    0.060000     0.030000    -0.000000
   -0.020000    -0.110000     0.070000
    0.010000    -0.130000    -0.020000
   -0.000000    -0.090000     0.000000
   -0.070000    -0.030000    -0.000000
    0.060000    -0.050000    -0.010000
   -0.060000     0.080000     0.010000
    0.060000     0.070000    -0.010000
   -0.010000     0.110000     0.020000
    0.110000     0.140000    -0.040000
   -0.060000     0.150000    -0.060000
   -0.090000     0.020000     0.000000
    0.100000     0.010000     0.010000
   -0.070000    -0.130000     0.170000
   -0.000000    -0.130000    -0.120000
   -0.150000    -0.060000    -0.020000
    0.100000    -0.080000    -0.030000
   -0.100000     0.120000     0.000000
    0.120000     0.100000    -0.020000
   -0.010000     0.040000     0.030000
    0.010000    -0.010000     0.000000
   -0.140000    -0.060000     0.030000
    0.160000    -0.100000     0.030000
   -0.180000    -0.020000    -0.020000
   -0.140000     0.020000     0.070000
   -0.160000    -0.070000    -0.210000
   -0.370000    -0.040000     0.020000
    0.130000    -0.060000     0.000000
    0.080000     0.060000    -0.090000
    0.340000    -0.140000    -0.090000
    0.090000    -0.180000     0.190000
vibration    13
    0.030000     0.050000     0.090000
    0.010000     0.100000     0.190000
   -0.020000     0.050000     0.060000
   -0.030000    -0.050000    -0.130000
   -0.000000    -0.070000    -0.140000
    0.010000    -0.060000    -0.120000
    0.000000    -0.020000     0.110000
   -0.030000     0.020000    -0.030000
   -0.020000     0.030000     0.110000
    0.020000     0.020000     0.050000
   -0.040000     0.040000     0.040000
    0.020000    -0.000000    -0.070000
   -0.040000     0.010000    -0.050000
    0.000000    -0.020000    -0.050000
    0.050000     0.080000     0.120000
   -0.030000     0.070000     0.060000
   -0.070000    -0.090000    -0.200000
    0.020000    -0.090000    -0.180000
    0.050000    -0.010000     0.470000
   -0.050000     0.030000    -0.340000
    0.060000     0.050000     0.050000
   -0.060000     0.070000    -0.010000
    0.040000    -0.000000    -0.130000
   -0.070000     0.010000    -0.130000
    0.010000    -0.030000     0.030000
   -0.010000     0.020000     0.040000
   -0.060000    -0.030000    -0.050000
    0.030000    -0.040000    -0.050000
    0.100000     0.020000     0.010000
   -0.030000    -0.020000    -0.170000
    0.070000    -0.030000     0.250000
    0.340000     0.160000    -0.050000
   -0.010000    -0.020000    -0.000000
   -0.070000     0.040000    -0.060000
    0.040000    -0.090000    -0.060000
   -0.010000    -0.000000     0.080000
vibration    14
   -0.060000    -0.040000     0.010000
    0.020000    -0.090000     0.020000
    0.060000    -0.060000     0.030000
    0.070000     0.050000    -0.020000
   -0.020000     0.100000    -0.040000
   -0.060000     0.090000    -0.010000
   -0.040000     0.060000     0.010000
    0.010000     0.000000    -0.050000
   -0.020000    -0.110000     0.090000
   -0.070000    -0.080000     0.050000
    0.000000    -0.090000     0.050000
   -0.060000     0.020000    -0.060000
    0.020000     0.020000    -0.090000
   -0.020000     0.050000    -0.060000
   -0.160000    -0.080000     0.030000
    0.110000    -0.100000     0.060000
    0.160000     0.090000    -0.030000
   -0.110000     0.140000     0.020000
   -0.090000     0.050000     0.170000
    0.090000     0.040000    -0.220000
   -0.120000    -0.100000     0.050000
    0.030000    -0.110000     0.050000
   -0.090000     0.060000    -0.100000
    0.060000     0.060000    -0.150000
   -0.020000     0.030000     0.050000
    0.040000    -0.020000     0.010000
    0.150000     0.020000    -0.010000
   -0.050000     0.040000    -0.010000
   -0.040000     0.040000     0.010000
   -0.120000     0.030000    -0.070000
   -0.050000    -0.030000     0.090000
    0.030000     0.120000    -0.010000
    0.070000    -0.030000     0.010000
   -0.130000     0.170000    -0.180000
    0.390000    -0.210000    -0.180000
    0.040000    -0.120000     0.380000
vibration    15
    0.030000     0.020000    -0.020000
    0.020000     0.000000    -0.100000
   -0.030000     0.010000    -0.030000
   -0.030000    -0.010000     0.080000
   -0.030000    -0.030000     0.050000
    0.020000    -0.010000     0.070000
   -0.030000    -0.020000    -0.080000
   -0.070000     0.010000    -0.080000
   -0.060000     0.050000    -0.030000
   -0.040000     0.020000     0.030000
   -0.060000     0.030000     0.060000
   -0.030000    -0.020000     0.040000
   -0.060000     0.010000     0.030000
   -0.010000     0.000000    -0.040000
    0.050000     0.030000    -0.010000
   -0.060000     0.040000    -0.030000
   -0.050000    -0.010000     0.130000
    0.050000    -0.030000     0.110000
   -0.010000    -0.010000    -0.140000
   -0.100000    -0.000000    -0.030000
   -0.010000     0.020000     0.060000
   -0.060000     0.020000     0.100000
   -0.030000    -0.030000     0.070000
   -0.090000    -0.000000     0.030000
    0.010000    -0.000000    -0.060000
    0.030000    -0.000000    -0.030000
   -0.000000     0.000000     0.030000
    0.070000    -0.010000     0.030000
    0.130000     0.020000     0.010000
   -0.090000    -0.010000    -0.220000
    0.090000    -0.060000     0.410000
    0.520000     0.160000    -0.080000
    0.080000    -0.050000    -0.010000
   -0.060000     0.060000    -0.120000
    0.330000    -0.140000    -0.120000
    0.050000    -0.120000     0.250000
vibration    16
    0.010000    -0.020000    -0.010000
   -0.020000    -0.020000    -0.070000
    0.010000     0.020000     0.010000
    0.020000     0.020000     0.030000
    0.040000    -0.010000    -0.010000
    0.020000     0.010000     0.070000
    0.040000    -0.040000    -0.060000
    0.040000    -0.040000    -0.090000
    0.040000    -0.010000     0.090000
    0.020000     0.040000    -0.010000
    0.020000    -0.020000     0.140000
    0.030000     0.030000     0.010000
    0.020000     0.050000    -0.130000
   -0.000000     0.030000    -0.040000
    0.030000     0.000000     0.000000
    0.030000     0.020000     0.060000
    0.000000     0.020000     0.070000
    0.010000     0.040000     0.140000
    0.020000    -0.050000     0.030000
    0.030000    -0.040000    -0.210000
    0.010000     0.050000    -0.080000
    0.010000    -0.030000     0.200000
    0.040000     0.010000     0.060000
    0.030000     0.090000    -0.250000
   -0.020000    -0.030000     0.050000
   -0.030000    -0.000000    -0.020000
   -0.040000     0.010000     0.020000
   -0.030000     0.010000     0.010000
   -0.060000    -0.020000     0.000000
   -0.300000    -0.030000    -0.200000
   -0.080000    -0.200000     0.260000
    0.170000     0.160000    -0.060000
   -0.060000    -0.010000     0.000000
    0.170000    -0.150000     0.160000
   -0.360000     0.120000     0.150000
   -0.040000     0.030000    -0.370000
vibration    17
    0.030000    -0.020000    -0.010000
   -0.020000    -0.010000    -0.090000
    0.020000     0.030000     0.020000
    0.020000     0.000000     0.030000
    0.060000    -0.040000    -0.020000
    0.040000    -0.010000     0.090000
    0.070000    -0.030000    -0.080000
    0.040000    -0.000000    -0.090000
    0.040000     0.020000     0.090000
    0.030000    -0.010000     0.210000
    0.010000     0.050000    -0.080000
    0.040000     0.050000    -0.180000
   -0.010000    -0.040000     0.080000
   -0.010000    -0.010000    -0.040000
    0.070000     0.010000     0.010000
    0.030000     0.040000     0.090000
   -0.010000     0.000000     0.080000
    0.030000     0.030000     0.180000
    0.090000    -0.020000     0.010000
    0.020000    -0.010000    -0.170000
    0.040000    -0.040000     0.330000
   -0.020000     0.120000    -0.230000
    0.070000     0.080000    -0.350000
   -0.020000    -0.070000     0.160000
   -0.030000    -0.020000     0.020000
   -0.050000     0.000000    -0.030000
   -0.080000     0.010000     0.020000
   -0.040000     0.010000     0.020000
   -0.010000    -0.000000     0.000000
    0.150000    -0.010000     0.100000
    0.010000     0.110000    -0.170000
   -0.170000    -0.080000     0.040000
   -0.090000     0.010000     0.010000
   -0.320000     0.120000    -0.120000
    0.080000    -0.130000    -0.120000
   -0.080000     0.070000     0.300000
vibration    18
    0.010000     0.070000     0.220000
   -0.000000    -0.010000    -0.010000
   -0.000000    -0.070000    -0.210000
    0.020000     0.080000     0.220000
    0.010000     0.010000     0.000000
   -0.000000    -0.070000    -0.200000
    0.020000     0.000000    -0.020000
    0.010000     0.000000    -0.020000
    0.010000    -0.010000     0.020000
    0.010000    -0.000000     0.020000
    0.010000    -0.010000     0.020000
    0.010000     0.000000    -0.020000
    0.010000    -0.000000    -0.020000
   -0.000000     0.000000    -0.010000
    0.020000     0.130000     0.420000
   -0.000000    -0.140000    -0.410000
    0.030000     0.150000     0.440000
   -0.010000    -0.140000    -0.410000
    0.020000     0.000000     0.000000
    0.000000     0.000000    -0.030000
    0.000000    -0.010000     0.020000
    0.000000    -0.010000     0.020000
    0.010000     0.000000    -0.020000
    0.010000     0.000000    -0.020000
   -0.010000    -0.000000     0.010000
   -0.010000    -0.000000    -0.000000
   -0.010000    -0.000000    -0.000000
   -0.020000     0.010000     0.010000
   -0.010000     0.000000     0.000000
   -0.000000    -0.000000     0.010000
   -0.010000     0.000000    -0.020000
   -0.040000    -0.000000     0.010000
   -0.020000     0.000000     0.000000
   -0.040000     0.020000    -0.010000
   -0.010000    -0.020000    -0.010000
   -0.020000     0.010000     0.030000
vibration    19
   -0.030000     0.010000     0.010000
    0.010000    -0.010000     0.000000
   -0.010000    -0.010000    -0.000000
   -0.010000     0.020000     0.010000
   -0.030000     0.030000    -0.010000
   -0.030000     0.030000    -0.020000
   -0.040000    -0.020000     0.020000
   -0.020000    -0.040000     0.000000
   -0.020000    -0.020000    -0.000000
   -0.030000    -0.030000     0.080000
    0.020000     0.020000    -0.110000
   -0.010000     0.060000    -0.100000
    0.010000     0.000000     0.130000
    0.010000     0.030000     0.030000
   -0.060000    -0.000000     0.020000
   -0.010000    -0.020000    -0.010000
    0.020000     0.040000     0.010000
   -0.030000     0.030000    -0.030000
   -0.070000    -0.030000     0.040000
   -0.020000    -0.040000    -0.000000
   -0.050000    -0.060000     0.150000
    0.040000     0.040000    -0.230000
   -0.020000     0.090000    -0.180000
    0.010000    -0.010000     0.190000
    0.020000    -0.000000     0.000000
    0.030000    -0.010000     0.000000
    0.050000    -0.000000    -0.000000
    0.020000    -0.010000     0.000000
   -0.010000    -0.010000    -0.010000
   -0.230000    -0.020000    -0.190000
   -0.030000    -0.180000     0.260000
    0.240000     0.140000    -0.070000
    0.040000    -0.020000    -0.010000
    0.330000    -0.180000     0.180000
   -0.240000     0.170000     0.170000
    0.050000    -0.050000    -0.430000
vibration    20
   -0.040000     0.030000     0.010000
    0.010000    -0.010000    -0.050000
   -0.060000    -0.010000     0.010000
   -0.080000    -0.020000     0.040000
   -0.100000    -0.020000    -0.020000
   -0.060000     0.010000     0.030000
   -0.100000     0.000000    -0.040000
   -0.080000     0.000000    -0.060000
   -0.050000     0.020000     0.080000
    0.010000     0.000000     0.030000
   -0.010000     0.040000     0.050000
    0.020000    -0.010000    -0.060000
    0.000000     0.040000    -0.080000
    0.050000    -0.010000    -0.010000
   -0.060000     0.040000     0.060000
   -0.110000     0.040000     0.040000
   -0.060000    -0.000000     0.090000
   -0.020000     0.010000     0.080000
   -0.090000     0.000000     0.050000
   -0.080000     0.010000    -0.170000
    0.060000     0.040000     0.010000
   -0.010000     0.040000     0.050000
    0.020000    -0.000000    -0.060000
   -0.030000     0.030000    -0.100000
    0.070000    -0.050000     0.090000
    0.070000    -0.010000    -0.020000
    0.090000     0.000000     0.000000
    0.110000    -0.020000     0.010000
    0.060000    -0.020000    -0.010000
    0.400000    -0.040000     0.230000
    0.110000     0.200000    -0.450000
   -0.350000    -0.170000     0.090000
    0.010000     0.010000    -0.000000
    0.130000    -0.050000     0.070000
   -0.200000     0.040000     0.060000
    0.040000     0.080000    -0.220000
vibration    21
    0.020000    -0.020000    -0.040000
    0.010000     0.050000     0.080000
   -0.040000    -0.010000    -0.030000
   -0.030000    -0.120000     0.010000
   -0.020000    -0.070000     0.120000
   -0.000000    -0.120000     0.020000
    0.010000     0.200000    -0.060000
    0.010000     0.200000    -0.050000
   -0.000000    -0.060000    -0.050000
    0.010000    -0.120000     0.090000
   -0.010000    -0.100000     0.040000
    0.010000    -0.040000    -0.090000
    0.010000    -0.050000    -0.040000
    0.010000    -0.010000    -0.090000
    0.080000    -0.030000    -0.160000
   -0.100000    -0.000000    -0.140000
   -0.100000    -0.180000    -0.080000
    0.070000    -0.210000    -0.080000
    0.170000     0.260000    -0.210000
    0.160000     0.250000     0.090000
    0.000000    -0.150000     0.180000
    0.020000    -0.140000     0.100000
    0.010000    -0.060000    -0.020000
    0.000000    -0.070000     0.050000
    0.010000     0.070000     0.080000
    0.010000     0.050000     0.010000
   -0.070000     0.020000    -0.020000
    0.080000    -0.000000    -0.020000
   -0.110000     0.050000     0.030000
   -0.240000     0.080000    -0.030000
   -0.110000    -0.110000     0.040000
   -0.120000     0.140000     0.020000
    0.080000     0.050000     0.010000
    0.250000     0.020000     0.070000
   -0.020000     0.090000     0.060000
    0.060000    -0.030000    -0.170000
vibration    22
   -0.040000    -0.020000    -0.090000
    0.000000     0.050000     0.170000
   -0.050000    -0.040000    -0.080000
   -0.050000    -0.000000    -0.010000
   -0.040000     0.060000     0.170000
   -0.040000     0.010000    -0.010000
   -0.030000    -0.020000    -0.030000
    0.030000    -0.060000    -0.060000
    0.060000     0.020000    -0.060000
    0.020000     0.030000     0.070000
    0.080000     0.010000     0.050000
    0.040000     0.100000     0.010000
    0.070000     0.070000     0.000000
    0.020000     0.080000    -0.030000
   -0.070000    -0.100000    -0.300000
   -0.080000    -0.090000    -0.300000
   -0.050000    -0.070000    -0.220000
   -0.040000    -0.070000    -0.210000
   -0.110000    -0.040000    -0.160000
    0.010000    -0.070000     0.030000
   -0.020000    -0.010000     0.140000
    0.100000    -0.020000     0.130000
   -0.010000     0.110000     0.070000
    0.120000     0.070000     0.100000
   -0.020000    -0.090000    -0.020000
    0.030000     0.010000     0.050000
    0.050000    -0.010000    -0.020000
    0.040000    -0.020000    -0.020000
    0.020000    -0.090000    -0.020000
    0.000000    -0.110000    -0.070000
    0.010000    -0.070000     0.070000
    0.110000    -0.060000    -0.040000
   -0.170000    -0.030000     0.010000
   -0.410000    -0.000000    -0.080000
   -0.120000    -0.120000    -0.070000
   -0.130000     0.140000     0.220000
vibration    23
    0.050000    -0.030000    -0.040000
    0.020000     0.020000     0.080000
    0.070000     0.000000    -0.050000
    0.080000     0.040000    -0.010000
    0.070000     0.050000     0.070000
    0.070000     0.020000     0.000000
    0.030000    -0.050000     0.000000
   -0.030000    -0.020000    -0.020000
   -0.050000     0.010000    -0.050000
   -0.090000    -0.010000     0.050000
   -0.060000    -0.010000     0.040000
   -0.080000     0.030000    -0.030000
   -0.050000     0.030000    -0.020000
   -0.040000     0.040000    -0.080000
    0.060000    -0.050000    -0.160000
    0.110000    -0.060000    -0.140000
    0.090000     0.010000    -0.110000
    0.040000     0.010000    -0.100000
    0.010000    -0.050000    -0.040000
   -0.080000    -0.040000     0.020000
   -0.120000    -0.040000     0.150000
   -0.050000    -0.050000     0.140000
   -0.080000    -0.010000     0.110000
   -0.030000    -0.000000     0.130000
   -0.010000    -0.040000     0.070000
   -0.040000    -0.010000     0.030000
   -0.050000    -0.010000    -0.000000
   -0.090000     0.010000    -0.010000
    0.120000     0.040000     0.010000
    0.430000    -0.040000     0.100000
    0.140000     0.300000    -0.210000
   -0.060000    -0.050000     0.050000
    0.070000    -0.080000    -0.020000
    0.350000    -0.120000     0.080000
   -0.110000    -0.010000     0.060000
    0.060000    -0.160000    -0.320000
vibration    24
    0.010000     0.000000     0.070000
    0.000000    -0.030000    -0.100000
    0.020000     0.000000     0.070000
    0.020000    -0.060000    -0.010000
   -0.000000    -0.060000    -0.070000
    0.000000    -0.050000    -0.010000
    0.010000     0.140000     0.030000
    0.010000     0.120000     0.050000
   -0.020000    -0.100000    -0.020000
   -0.080000    -0.070000    -0.030000
    0.040000    -0.090000    -0.030000
   -0.050000     0.140000     0.050000
    0.050000     0.130000     0.030000
   -0.000000     0.140000     0.050000
    0.030000     0.050000     0.200000
    0.010000     0.050000     0.190000
    0.010000    -0.030000     0.120000
    0.030000    -0.030000     0.110000
    0.140000     0.180000     0.030000
    0.160000     0.170000     0.060000
   -0.220000    -0.120000    -0.080000
    0.160000    -0.170000    -0.040000
   -0.190000     0.240000     0.040000
    0.210000     0.200000     0.050000
   -0.020000    -0.110000    -0.030000
   -0.010000     0.030000    -0.040000
   -0.060000     0.020000     0.010000
    0.030000     0.020000     0.000000
    0.120000    -0.080000    -0.030000
    0.260000    -0.140000    -0.030000
    0.110000     0.100000    -0.010000
    0.160000    -0.120000    -0.040000
   -0.090000    -0.100000    -0.020000
   -0.160000    -0.130000    -0.010000
   -0.170000    -0.090000     0.000000
   -0.070000     0.020000    -0.030000
vibration    25
    0.010000    -0.040000    -0.070000
    0.010000     0.030000     0.110000
    0.020000    -0.040000    -0.070000
    0.030000    -0.010000     0.050000
    0.020000     0.010000     0.080000
    0.010000    -0.010000     0.050000
    0.000000     0.030000    -0.090000
   -0.010000     0.030000    -0.060000
   -0.040000    -0.070000     0.230000
   -0.030000     0.010000    -0.080000
   -0.020000     0.010000    -0.060000
   -0.030000     0.000000     0.010000
   -0.020000     0.020000     0.000000
   -0.010000    -0.040000     0.200000
    0.010000    -0.080000    -0.200000
    0.020000    -0.090000    -0.210000
    0.030000    -0.050000    -0.070000
    0.010000    -0.050000    -0.070000
    0.030000     0.030000    -0.010000
    0.020000     0.040000    -0.100000
   -0.030000     0.090000    -0.410000
    0.010000     0.090000    -0.400000
   -0.040000     0.130000    -0.370000
    0.010000     0.130000    -0.390000
    0.010000     0.010000    -0.060000
   -0.010000     0.030000     0.020000
   -0.050000     0.010000    -0.010000
    0.010000     0.010000    -0.010000
    0.040000    -0.010000    -0.010000
    0.050000     0.010000     0.030000
    0.040000     0.030000    -0.020000
    0.050000    -0.060000    -0.010000
    0.030000    -0.000000    -0.010000
    0.030000    -0.040000     0.020000
    0.050000     0.040000     0.020000
    0.020000    -0.020000    -0.030000
vibration    26
   -0.080000    -0.200000     0.060000
   -0.020000    -0.160000     0.060000
    0.020000    -0.220000     0.060000
    0.060000     0.030000    -0.010000
    0.010000     0.080000    -0.030000
   -0.070000     0.040000    -0.010000
   -0.010000    -0.060000     0.020000
    0.030000    -0.090000     0.020000
    0.040000     0.040000    -0.020000
    0.010000     0.050000     0.010000
    0.000000     0.020000    -0.000000
    0.000000    -0.010000     0.010000
   -0.010000    -0.040000     0.000000
   -0.030000    -0.010000    -0.060000
   -0.280000    -0.290000     0.100000
    0.190000    -0.340000     0.090000
    0.220000     0.090000    -0.030000
   -0.210000     0.140000    -0.020000
   -0.120000    -0.090000     0.040000
   -0.030000    -0.110000    -0.020000
    0.020000     0.040000     0.080000
   -0.060000     0.040000     0.070000
    0.060000    -0.070000     0.090000
   -0.020000    -0.070000     0.090000
   -0.040000     0.010000     0.010000
    0.030000     0.230000    -0.070000
   -0.270000     0.140000    -0.040000
    0.300000     0.070000    -0.040000
    0.000000     0.040000     0.010000
    0.060000     0.020000     0.010000
    0.000000     0.090000    -0.010000
   -0.010000     0.030000     0.020000
    0.010000    -0.020000    -0.000000
    0.090000    -0.010000     0.000000
    0.020000    -0.020000    -0.000000
   -0.000000    -0.090000    -0.040000
vibration    27
    0.060000    -0.030000     0.000000
    0.040000    -0.030000     0.010000
    0.080000    -0.030000     0.000000
    0.080000     0.020000    -0.000000
    0.020000     0.030000    -0.010000
    0.070000     0.040000     0.000000
   -0.040000    -0.040000     0.030000
   -0.140000     0.020000     0.010000
   -0.150000     0.020000    -0.080000
   -0.050000    -0.110000     0.020000
   -0.020000     0.050000     0.060000
   -0.030000    -0.070000    -0.060000
    0.010000     0.100000    -0.010000
    0.140000    -0.010000     0.040000
    0.030000    -0.050000    -0.010000
    0.120000    -0.070000     0.010000
    0.140000     0.040000    -0.020000
    0.040000     0.050000    -0.020000
   -0.010000    -0.030000     0.020000
   -0.190000     0.000000     0.020000
    0.030000    -0.070000     0.050000
    0.080000    -0.030000     0.060000
   -0.170000     0.020000    -0.030000
   -0.120000     0.050000    -0.010000
    0.180000    -0.020000     0.010000
   -0.020000     0.020000    -0.010000
   -0.080000     0.000000     0.000000
   -0.030000     0.030000    -0.010000
   -0.030000    -0.150000    -0.050000
   -0.300000    -0.050000    -0.060000
   -0.020000    -0.440000    -0.020000
   -0.070000    -0.080000    -0.040000
   -0.010000     0.150000     0.030000
   -0.290000     0.110000    -0.010000
   -0.070000     0.090000     0.010000
    0.050000     0.400000     0.180000
vibration    28
    0.020000     0.050000     0.200000
   -0.000000    -0.080000    -0.200000
    0.010000     0.050000     0.210000
   -0.010000    -0.060000    -0.220000
    0.010000     0.120000     0.340000
    0.010000    -0.050000    -0.210000
   -0.020000    -0.010000    -0.020000
    0.010000    -0.040000    -0.070000
    0.010000     0.040000    -0.060000
   -0.020000     0.020000     0.100000
    0.000000    -0.000000     0.090000
   -0.010000     0.020000    -0.090000
    0.000000    -0.000000    -0.090000
   -0.030000    -0.070000     0.210000
   -0.010000    -0.000000     0.060000
    0.020000    -0.000000     0.080000
    0.010000    -0.090000    -0.360000
    0.010000    -0.100000    -0.350000
   -0.100000    -0.040000    -0.160000
   -0.030000    -0.060000     0.110000
   -0.000000     0.070000    -0.090000
   -0.020000     0.080000    -0.100000
    0.030000     0.050000    -0.270000
   -0.000000     0.030000    -0.260000
   -0.010000     0.020000    -0.040000
   -0.000000    -0.020000    -0.060000
   -0.010000     0.000000     0.020000
   -0.000000     0.010000     0.020000
    0.010000     0.020000     0.000000
    0.030000     0.020000     0.020000
    0.010000     0.060000     0.010000
    0.030000    -0.020000    -0.000000
    0.020000    -0.010000    -0.010000
    0.040000    -0.030000     0.010000
    0.050000     0.020000     0.010000
    0.010000    -0.060000    -0.020000
vibration    29
   -0.020000    -0.060000    -0.090000
   -0.030000     0.030000     0.100000
   -0.060000    -0.030000    -0.090000
   -0.050000     0.080000     0.080000
    0.010000    -0.060000    -0.220000
   -0.000000     0.040000     0.090000
    0.040000    -0.020000     0.070000
    0.030000     0.010000     0.070000
    0.040000     0.080000    -0.330000
    0.010000    -0.050000     0.200000
   -0.020000    -0.090000     0.190000
    0.030000     0.080000    -0.180000
   -0.010000     0.040000    -0.200000
   -0.050000    -0.100000     0.410000
   -0.010000    -0.010000     0.050000
   -0.030000     0.000000     0.040000
   -0.060000     0.110000     0.220000
   -0.040000     0.110000     0.220000
    0.070000    -0.010000    -0.010000
    0.010000     0.010000     0.060000
   -0.010000    -0.010000    -0.000000
   -0.030000    -0.010000    -0.030000
    0.050000     0.090000    -0.280000
    0.030000     0.070000    -0.280000
   -0.050000     0.030000    -0.090000
    0.000000     0.010000     0.030000
    0.030000     0.000000    -0.020000
    0.030000    -0.020000    -0.010000
    0.020000     0.050000     0.010000
    0.070000     0.050000     0.040000
    0.010000     0.140000     0.040000
    0.070000    -0.030000     0.000000
    0.020000    -0.040000    -0.020000
    0.070000    -0.060000     0.000000
    0.090000     0.010000     0.000000
   -0.010000    -0.140000    -0.020000
vibration    30
   -0.250000     0.200000    -0.060000
    0.020000     0.080000    -0.020000
    0.300000     0.130000    -0.060000
    0.270000    -0.220000     0.060000
   -0.020000    -0.080000     0.010000
   -0.290000    -0.140000     0.060000
   -0.010000    -0.020000     0.030000
   -0.000000    -0.060000     0.030000
    0.010000     0.050000    -0.040000
   -0.100000     0.090000     0.040000
    0.110000     0.070000     0.040000
   -0.110000    -0.050000    -0.040000
    0.100000    -0.080000    -0.040000
   -0.000000    -0.050000     0.030000
   -0.160000     0.250000    -0.050000
    0.210000     0.200000    -0.050000
    0.200000    -0.230000     0.100000
   -0.200000    -0.190000     0.100000
   -0.040000    -0.030000     0.050000
   -0.050000    -0.070000    -0.020000
   -0.070000     0.100000     0.050000
    0.060000     0.100000     0.050000
   -0.060000    -0.090000    -0.020000
    0.040000    -0.100000    -0.020000
    0.000000    -0.000000    -0.010000
    0.000000     0.030000    -0.000000
   -0.020000     0.030000    -0.010000
    0.010000     0.030000    -0.010000
    0.000000    -0.010000    -0.010000
   -0.010000    -0.010000    -0.010000
    0.000000    -0.020000     0.010000
    0.020000    -0.010000    -0.010000
    0.000000    -0.010000    -0.000000
    0.000000    -0.020000     0.010000
   -0.000000    -0.000000     0.010000
    0.000000    -0.010000    -0.010000
vibration    31
    0.110000    -0.070000     0.000000
    0.010000    -0.020000     0.020000
   -0.110000    -0.060000     0.010000
   -0.100000     0.060000    -0.000000
   -0.010000     0.010000    -0.050000
    0.120000     0.050000    -0.010000
   -0.000000     0.090000     0.010000
    0.000000     0.080000     0.010000
    0.000000     0.060000     0.030000
   -0.260000     0.200000     0.040000
    0.300000     0.140000     0.040000
   -0.290000    -0.140000    -0.050000
    0.260000    -0.190000    -0.040000
   -0.010000    -0.070000    -0.020000
    0.080000    -0.070000     0.040000
   -0.100000    -0.050000     0.050000
   -0.060000     0.090000     0.040000
    0.120000     0.070000     0.030000
    0.090000     0.120000    -0.050000
    0.090000     0.100000     0.060000
   -0.200000     0.220000     0.040000
    0.220000     0.190000     0.060000
   -0.190000    -0.190000    -0.070000
    0.150000    -0.230000    -0.060000
   -0.000000    -0.020000    -0.010000
   -0.000000    -0.010000     0.010000
   -0.000000    -0.020000     0.000000
   -0.020000    -0.010000     0.000000
    0.000000    -0.040000    -0.020000
   -0.010000    -0.040000    -0.040000
   -0.000000    -0.040000     0.020000
    0.040000    -0.020000    -0.030000
   -0.010000    -0.040000    -0.000000
   -0.000000    -0.060000     0.020000
   -0.040000    -0.020000     0.020000
   -0.010000    -0.030000    -0.040000
vibration    32
   -0.140000    -0.130000     0.060000
   -0.240000     0.020000    -0.010000
   -0.060000     0.170000    -0.040000
   -0.050000     0.210000    -0.080000
    0.210000     0.000000     0.040000
   -0.130000    -0.160000     0.040000
    0.240000    -0.070000    -0.010000
    0.070000     0.050000     0.020000
   -0.020000    -0.010000     0.020000
   -0.110000    -0.010000    -0.010000
   -0.060000    -0.010000    -0.000000
   -0.120000    -0.030000    -0.000000
   -0.060000     0.020000     0.010000
    0.010000     0.010000    -0.030000
    0.040000    -0.070000    -0.010000
    0.130000     0.010000    -0.050000
   -0.290000     0.090000    -0.080000
   -0.360000     0.000000    -0.030000
    0.320000    -0.040000     0.000000
   -0.030000     0.020000     0.010000
   -0.150000    -0.020000    -0.020000
   -0.040000    -0.010000    -0.040000
   -0.170000     0.010000    -0.010000
   -0.090000     0.010000    -0.020000
    0.090000    -0.020000     0.030000
   -0.050000     0.010000    -0.010000
    0.150000     0.090000    -0.040000
    0.140000    -0.120000     0.040000
    0.030000    -0.090000    -0.030000
   -0.040000    -0.050000    -0.020000
    0.040000    -0.180000    -0.060000
   -0.020000    -0.060000    -0.020000
    0.040000     0.080000     0.010000
   -0.030000     0.050000     0.010000
   -0.020000     0.060000     0.020000
    0.070000     0.180000     0.020000
vibration    33
    0.000000    -0.020000    -0.050000
   -0.000000    -0.050000    -0.160000
   -0.000000    -0.020000    -0.050000
   -0.000000    -0.010000    -0.040000
   -0.000000     0.020000     0.070000
    0.000000    -0.010000    -0.040000
    0.000000     0.000000     0.000000
    0.020000    -0.020000    -0.030000
    0.010000    -0.000000     0.010000
   -0.010000     0.010000     0.010000
   -0.020000    -0.000000    -0.000000
   -0.010000     0.000000     0.010000
   -0.020000    -0.000000     0.000000
   -0.000000     0.000000    -0.010000
    0.020000     0.130000     0.380000
    0.010000     0.130000     0.390000
    0.020000     0.120000     0.360000
    0.020000     0.120000     0.350000
   -0.030000    -0.010000    -0.140000
    0.030000    -0.020000     0.060000
   -0.020000     0.020000    -0.020000
   -0.040000     0.010000    -0.010000
   -0.000000     0.010000    -0.030000
   -0.030000     0.000000    -0.020000
    0.020000    -0.000000     0.010000
    0.020000     0.160000     0.480000
   -0.010000    -0.050000    -0.150000
   -0.010000    -0.050000    -0.150000
    0.010000    -0.020000    -0.010000
   -0.010000    -0.010000    -0.000000
    0.010000    -0.030000    -0.020000
   -0.000000    -0.010000    -0.000000
    0.010000     0.020000     0.000000
   -0.000000     0.010000     0.000000
    0.000000     0.020000     0.000000
    0.020000     0.040000     0.000000
vibration    34
    0.000000     0.060000    -0.020000
    0.060000     0.010000     0.020000
   -0.040000    -0.060000     0.020000
   -0.030000    -0.080000     0.030000
   -0.050000    -0.010000    -0.020000
    0.000000     0.030000    -0.020000
    0.010000     0.060000    -0.010000
    0.190000    -0.080000     0.010000
    0.140000    -0.000000    -0.010000
   -0.090000     0.180000     0.040000
   -0.140000    -0.120000    -0.030000
   -0.080000     0.120000     0.020000
   -0.130000    -0.080000    -0.030000
   -0.080000    -0.000000     0.010000
   -0.070000     0.040000     0.020000
   -0.140000     0.010000     0.000000
    0.010000    -0.060000     0.040000
    0.090000     0.000000     0.060000
   -0.100000     0.020000     0.010000
    0.280000    -0.040000    -0.010000
   -0.280000     0.090000     0.060000
   -0.340000     0.020000    -0.010000
    0.000000     0.050000     0.060000
   -0.080000    -0.070000    -0.010000
    0.120000    -0.020000     0.060000
    0.030000    -0.020000    -0.040000
   -0.030000    -0.030000     0.030000
   -0.020000     0.040000     0.000000
    0.070000    -0.160000    -0.060000
   -0.040000    -0.120000    -0.060000
    0.090000    -0.320000    -0.110000
    0.000000    -0.130000    -0.050000
    0.100000     0.160000     0.020000
   -0.010000     0.140000     0.000000
    0.040000     0.140000     0.010000
    0.140000     0.310000     0.060000
vibration    35
    0.010000    -0.000000     0.010000
   -0.000000    -0.010000    -0.030000
   -0.000000     0.010000     0.020000
   -0.000000     0.010000     0.020000
    0.000000     0.010000     0.020000
    0.000000    -0.010000     0.010000
   -0.000000     0.010000    -0.110000
   -0.000000    -0.000000     0.100000
   -0.000000    -0.010000     0.030000
    0.000000     0.010000    -0.060000
    0.000000     0.010000    -0.030000
   -0.000000     0.020000    -0.080000
    0.010000     0.010000    -0.040000
   -0.000000    -0.020000     0.090000
    0.020000    -0.020000    -0.050000
   -0.010000    -0.040000    -0.130000
   -0.020000    -0.060000    -0.160000
   -0.000000    -0.020000    -0.040000
    0.000000     0.010000     0.410000
    0.030000     0.030000    -0.360000
   -0.020000    -0.110000     0.390000
   -0.000000    -0.040000     0.130000
   -0.030000    -0.150000     0.550000
   -0.010000    -0.080000     0.290000
   -0.000000     0.010000    -0.030000
    0.000000     0.010000     0.030000
    0.000000    -0.000000    -0.010000
   -0.000000    -0.000000    -0.010000
    0.000000     0.000000    -0.000000
   -0.000000    -0.000000    -0.010000
   -0.000000    -0.000000     0.020000
    0.020000    -0.000000    -0.010000
   -0.000000    -0.000000    -0.000000
   -0.000000     0.010000    -0.010000
    0.020000    -0.000000    -0.000000
   -0.000000    -0.010000     0.030000
vibration    36
    0.000000    -0.010000     0.000000
   -0.010000     0.010000     0.020000
    0.010000     0.000000    -0.020000
    0.000000     0.000000    -0.020000
    0.000000    -0.000000    -0.010000
    0.000000    -0.010000    -0.000000
   -0.010000     0.010000     0.060000
    0.010000    -0.000000    -0.080000
   -0.000000    -0.020000     0.080000
   -0.000000     0.000000     0.010000
   -0.000000     0.030000    -0.090000
    0.000000    -0.000000     0.000000
   -0.010000     0.030000    -0.110000
   -0.000000    -0.020000     0.070000
    0.020000     0.010000     0.030000
    0.030000     0.030000     0.090000
    0.010000     0.040000     0.110000
    0.010000     0.000000     0.030000
   -0.040000     0.000000    -0.260000
    0.010000    -0.010000     0.140000
    0.000000     0.030000    -0.100000
   -0.020000    -0.160000     0.560000
    0.010000     0.020000    -0.070000
   -0.040000    -0.180000     0.660000
   -0.000000     0.010000    -0.020000
   -0.010000    -0.010000    -0.020000
    0.000000     0.010000     0.000000
    0.000000    -0.010000     0.010000
    0.000000    -0.000000    -0.000000
   -0.010000    -0.000000    -0.010000
   -0.000000    -0.020000     0.040000
    0.020000     0.000000    -0.000000
    0.000000     0.010000    -0.000000
    0.000000     0.000000    -0.000000
    0.010000     0.010000    -0.000000
    0.000000    -0.000000     0.000000
vibration    37
   -0.000000    -0.000000    -0.000000
   -0.000000     0.010000     0.040000
    0.010000    -0.010000    -0.030000
    0.000000    -0.010000    -0.040000
   -0.000000     0.000000     0.000000
    0.000000    -0.000000    -0.010000
   -0.000000     0.000000     0.080000
    0.000000    -0.000000    -0.090000
   -0.000000    -0.020000     0.060000
    0.000000     0.010000    -0.060000
   -0.000000    -0.000000     0.030000
    0.010000     0.020000    -0.090000
   -0.010000    -0.000000     0.040000
    0.000000    -0.010000     0.040000
    0.010000     0.010000     0.040000
    0.030000     0.070000     0.220000
    0.020000     0.090000     0.250000
    0.010000     0.010000     0.050000
   -0.020000     0.000000    -0.370000
    0.000000    -0.020000     0.240000
   -0.010000    -0.100000     0.370000
    0.010000     0.050000    -0.170000
   -0.030000    -0.170000     0.590000
    0.000000     0.080000    -0.260000
   -0.000000     0.000000    -0.010000
   -0.010000    -0.010000    -0.030000
    0.000000     0.010000     0.010000
    0.000000    -0.000000     0.010000
    0.000000     0.000000    -0.000000
    0.000000     0.000000     0.010000
    0.000000     0.010000    -0.010000
    0.000000    -0.010000    -0.000000
   -0.000000    -0.000000     0.000000
   -0.000000     0.010000    -0.010000
    0.010000    -0.010000    -0.000000
   -0.000000    -0.010000     0.030000
vibration    38
   -0.010000    -0.030000    -0.090000
    0.010000     0.010000     0.030000
   -0.000000     0.020000     0.050000
   -0.000000     0.010000     0.040000
    0.000000     0.010000     0.030000
   -0.010000    -0.030000    -0.090000
    0.010000    -0.000000     0.000000
    0.010000    -0.010000    -0.010000
   -0.000000    -0.000000     0.010000
   -0.000000    -0.010000    -0.010000
   -0.000000     0.020000     0.000000
   -0.010000    -0.020000    -0.010000
   -0.010000     0.020000     0.010000
    0.010000    -0.000000     0.000000
    0.020000     0.200000     0.590000
   -0.030000    -0.110000    -0.350000
   -0.020000    -0.080000    -0.260000
    0.010000     0.210000     0.570000
    0.010000    -0.000000    -0.070000
    0.030000    -0.000000     0.030000
    0.010000    -0.010000     0.020000
    0.010000     0.010000     0.000000
   -0.020000    -0.020000     0.020000
   -0.020000     0.020000    -0.010000
   -0.000000     0.000000    -0.000000
    0.010000    -0.010000    -0.030000
   -0.000000    -0.010000     0.010000
   -0.000000     0.010000     0.000000
   -0.000000     0.010000     0.000000
    0.000000     0.010000     0.000000
   -0.000000     0.010000     0.000000
   -0.000000     0.000000     0.000000
   -0.000000    -0.010000    -0.000000
   -0.000000    -0.010000     0.000000
   -0.000000    -0.010000     0.000000
   -0.010000    -0.010000    -0.000000
vibration    39
   -0.100000     0.100000     0.010000
    0.080000    -0.040000    -0.070000
   -0.090000    -0.040000     0.060000
   -0.070000     0.030000     0.050000
    0.070000    -0.030000    -0.060000
   -0.080000     0.050000     0.040000
    0.190000    -0.070000     0.080000
    0.060000     0.050000    -0.060000
   -0.010000    -0.010000     0.040000
   -0.020000    -0.060000    -0.030000
   -0.000000     0.040000     0.010000
   -0.040000    -0.060000    -0.040000
   -0.020000     0.070000     0.010000
    0.020000    -0.000000     0.020000
   -0.290000    -0.070000    -0.240000
   -0.210000    -0.060000    -0.270000
   -0.120000    -0.110000    -0.320000
   -0.140000    -0.040000    -0.330000
    0.300000    -0.040000    -0.220000
   -0.030000     0.000000     0.200000
    0.000000    -0.060000     0.010000
    0.070000    -0.010000     0.030000
   -0.100000    -0.060000     0.110000
   -0.070000     0.030000     0.080000
   -0.010000     0.000000    -0.010000
    0.170000    -0.000000     0.050000
   -0.060000    -0.170000     0.040000
   -0.020000     0.170000    -0.070000
   -0.000000     0.020000     0.010000
    0.010000     0.010000     0.010000
   -0.010000     0.030000     0.010000
   -0.000000     0.010000     0.010000
   -0.010000    -0.020000    -0.000000
    0.000000    -0.020000     0.000000
   -0.010000    -0.010000     0.000000
   -0.010000    -0.030000    -0.010000
vibration    40
   -0.020000     0.010000    -0.020000
    0.030000     0.030000     0.080000
   -0.040000    -0.040000    -0.070000
   -0.030000    -0.020000    -0.090000
    0.030000     0.030000     0.090000
   -0.030000    -0.020000    -0.040000
    0.050000    -0.010000    -0.090000
    0.030000    -0.010000     0.070000
   -0.010000     0.010000    -0.020000
   -0.010000    -0.040000    -0.000000
    0.000000     0.030000     0.010000
   -0.020000    -0.050000     0.010000
   -0.010000     0.050000     0.000000
    0.020000     0.000000    -0.010000
   -0.060000     0.030000     0.110000
   -0.040000     0.190000     0.530000
   -0.020000     0.190000     0.570000
   -0.040000     0.110000     0.250000
    0.060000    -0.010000     0.230000
    0.040000     0.010000    -0.240000
    0.020000    -0.020000    -0.050000
    0.030000     0.020000    -0.000000
   -0.050000     0.010000    -0.110000
   -0.050000     0.010000     0.090000
   -0.000000     0.000000    -0.000000
    0.050000    -0.030000    -0.070000
   -0.020000    -0.050000     0.040000
   -0.010000     0.070000    -0.000000
   -0.010000     0.010000     0.010000
    0.000000     0.010000     0.010000
   -0.010000     0.020000     0.010000
   -0.000000     0.010000     0.010000
   -0.010000    -0.010000    -0.000000
   -0.000000    -0.020000     0.000000
   -0.010000    -0.010000     0.000000
   -0.010000    -0.020000    -0.010000
vibration    41
   -0.010000     0.160000    -0.030000
    0.010000    -0.000000    -0.010000
   -0.060000    -0.150000     0.060000
    0.010000    -0.170000     0.060000
   -0.030000    -0.000000    -0.030000
    0.050000     0.150000    -0.040000
    0.100000     0.040000     0.010000
    0.240000    -0.090000     0.000000
    0.040000    -0.000000    -0.010000
   -0.040000    -0.110000    -0.030000
   -0.020000     0.150000     0.050000
   -0.110000    -0.190000    -0.050000
   -0.100000     0.220000     0.050000
    0.060000    -0.010000    -0.000000
   -0.120000     0.070000    -0.190000
   -0.170000    -0.090000     0.000000
    0.120000    -0.150000    -0.010000
    0.190000     0.030000    -0.110000
    0.050000     0.020000    -0.000000
    0.390000    -0.040000    -0.010000
    0.040000    -0.090000    -0.010000
    0.020000     0.150000     0.010000
   -0.220000    -0.100000    -0.090000
   -0.270000     0.150000     0.050000
   -0.000000     0.000000    -0.010000
   -0.160000     0.020000     0.010000
    0.050000     0.180000    -0.060000
    0.010000    -0.190000     0.060000
   -0.010000     0.040000     0.020000
    0.000000     0.050000     0.030000
   -0.010000     0.080000     0.010000
   -0.020000     0.030000     0.020000
   -0.020000    -0.040000    -0.000000
   -0.000000    -0.050000     0.010000
   -0.020000    -0.030000     0.010000
   -0.030000    -0.070000    -0.030000
vibration    42
    0.010000    -0.020000     0.010000
   -0.000000     0.000000    -0.000000
    0.010000     0.020000    -0.000000
   -0.000000     0.010000    -0.000000
   -0.000000    -0.000000    -0.010000
   -0.000000    -0.020000     0.010000
   -0.020000     0.020000     0.010000
    0.020000    -0.020000     0.010000
    0.010000     0.000000    -0.020000
   -0.000000     0.010000    -0.050000
   -0.000000     0.030000    -0.050000
   -0.010000    -0.020000     0.020000
   -0.010000     0.010000     0.040000
    0.000000    -0.010000     0.030000
    0.030000    -0.030000    -0.040000
    0.010000     0.010000    -0.030000
   -0.010000     0.010000    -0.000000
   -0.010000    -0.020000     0.000000
   -0.060000     0.010000    -0.070000
    0.050000     0.000000    -0.120000
   -0.020000    -0.140000     0.520000
   -0.020000    -0.140000     0.540000
    0.000000     0.090000    -0.360000
   -0.010000     0.130000    -0.440000
    0.000000    -0.000000     0.000000
    0.010000    -0.000000     0.000000
   -0.000000    -0.010000     0.000000
   -0.000000     0.010000    -0.000000
   -0.000000     0.010000     0.000000
   -0.000000     0.020000     0.020000
    0.000000     0.020000    -0.020000
   -0.010000    -0.000000     0.000000
   -0.000000    -0.010000    -0.000000
   -0.000000    -0.020000     0.010000
   -0.000000    -0.000000     0.000000
   -0.000000    -0.010000    -0.020000
vibration    43
   -0.060000     0.140000    -0.070000
    0.040000    -0.000000     0.020000
   -0.060000    -0.130000     0.030000
   -0.000000    -0.080000     0.010000
    0.050000     0.000000     0.050000
    0.010000     0.130000    -0.050000
    0.160000    -0.140000    -0.010000
   -0.140000     0.130000    -0.000000
   -0.050000     0.010000     0.020000
    0.010000     0.040000    -0.040000
    0.010000    -0.090000    -0.030000
    0.050000     0.090000     0.050000
    0.060000    -0.120000    -0.040000
   -0.040000     0.000000     0.020000
   -0.210000     0.150000     0.160000
   -0.120000    -0.040000     0.140000
    0.070000    -0.040000     0.040000
   -0.010000     0.170000    -0.010000
    0.390000    -0.060000     0.030000
   -0.360000     0.050000    -0.020000
   -0.050000    -0.090000     0.370000
    0.050000    -0.190000     0.150000
    0.090000     0.140000    -0.190000
    0.160000    -0.070000    -0.080000
   -0.000000    -0.000000     0.010000
   -0.060000     0.000000    -0.010000
    0.010000     0.080000    -0.020000
   -0.000000    -0.080000     0.030000
    0.000000    -0.020000    -0.010000
    0.000000    -0.020000    -0.010000
    0.010000    -0.040000    -0.000000
    0.010000    -0.020000    -0.010000
    0.010000     0.020000     0.000000
   -0.000000     0.020000    -0.000000
    0.010000     0.020000     0.000000
    0.020000     0.030000     0.010000
vibration    44
    0.000000    -0.010000     0.010000
   -0.000000     0.000000    -0.000000
    0.010000     0.010000    -0.000000
    0.000000     0.010000    -0.000000
   -0.010000    -0.000000    -0.010000
   -0.000000    -0.010000     0.010000
   -0.020000     0.010000     0.010000
    0.010000    -0.010000    -0.020000
    0.000000    -0.000000     0.000000
    0.000000     0.020000    -0.090000
   -0.000000    -0.020000     0.080000
   -0.000000    -0.020000     0.060000
    0.000000     0.020000    -0.070000
    0.000000    -0.000000     0.000000
    0.020000    -0.010000    -0.000000
    0.010000     0.000000    -0.020000
   -0.000000     0.000000    -0.010000
    0.000000    -0.020000    -0.010000
   -0.020000     0.010000    -0.050000
    0.030000    -0.010000     0.060000
   -0.020000    -0.150000     0.560000
    0.000000     0.160000    -0.490000
    0.010000     0.110000    -0.400000
   -0.020000    -0.110000     0.410000
    0.000000     0.000000    -0.000000
    0.010000    -0.000000     0.000000
   -0.000000    -0.010000     0.000000
    0.000000     0.010000    -0.000000
   -0.000000     0.000000     0.000000
    0.000000    -0.000000    -0.010000
   -0.000000    -0.000000     0.010000
   -0.000000     0.010000     0.000000
   -0.000000    -0.000000    -0.000000
   -0.010000    -0.010000     0.010000
    0.000000     0.010000     0.000000
    0.000000    -0.000000    -0.010000
vibration    45
   -0.000000    -0.020000    -0.040000
   -0.000000    -0.000000    -0.000000
   -0.000000    -0.020000    -0.060000
    0.000000     0.020000     0.050000
    0.000000     0.010000     0.020000
    0.000000     0.010000     0.040000
   -0.010000     0.010000    -0.000000
    0.010000    -0.010000    -0.010000
    0.000000    -0.000000    -0.000000
   -0.000000    -0.000000    -0.000000
   -0.000000     0.000000     0.000000
   -0.000000    -0.010000    -0.000000
   -0.000000     0.010000     0.000000
    0.000000    -0.000000     0.000000
    0.030000     0.150000     0.460000
    0.030000     0.170000     0.540000
   -0.030000    -0.150000    -0.470000
    0.000000    -0.150000    -0.380000
   -0.020000     0.000000     0.090000
    0.010000    -0.010000     0.090000
    0.000000    -0.010000     0.010000
   -0.010000     0.000000     0.020000
   -0.010000    -0.000000    -0.010000
   -0.010000     0.010000    -0.010000
    0.000000     0.000000    -0.000000
    0.000000    -0.010000    -0.020000
   -0.000000    -0.000000     0.000000
    0.000000     0.000000     0.000000
   -0.000000     0.000000     0.000000
   -0.000000     0.000000     0.000000
   -0.000000     0.000000    -0.000000
   -0.000000     0.000000     0.000000
   -0.000000    -0.000000    -0.000000
   -0.000000    -0.000000     0.000000
   -0.000000    -0.000000     0.000000
   -0.000000    -0.000000    -0.000000
vibration    46
    0.010000     0.020000     0.080000
    0.000000     0.000000    -0.000000
   -0.000000    -0.020000    -0.070000
    0.000000     0.020000     0.080000
   -0.000000    -0.000000    -0.000000
   -0.000000    -0.030000    -0.090000
    0.000000    -0.000000     0.010000
   -0.010000     0.000000     0.000000
   -0.000000     0.000000     0.000000
    0.000000     0.000000    -0.000000
    0.000000    -0.000000     0.000000
    0.000000     0.010000     0.000000
    0.000000    -0.010000    -0.000000
   -0.000000     0.000000    -0.000000
   -0.020000    -0.160000    -0.480000
    0.010000     0.130000     0.390000
   -0.020000    -0.150000    -0.460000
    0.000000     0.200000     0.510000
    0.010000     0.000000    -0.080000
    0.000000     0.010000    -0.040000
    0.000000     0.000000    -0.000000
    0.000000     0.000000    -0.020000
    0.010000     0.000000     0.000000
    0.000000    -0.010000     0.010000
   -0.000000    -0.000000     0.000000
   -0.000000     0.000000     0.000000
   -0.000000     0.000000     0.000000
   -0.000000    -0.000000    -0.000000
    0.000000    -0.000000    -0.000000
    0.000000    -0.000000    -0.000000
    0.000000    -0.000000     0.000000
    0.000000    -0.000000    -0.000000
    0.000000     0.000000     0.000000
    0.000000     0.000000    -0.000000
    0.000000     0.000000    -0.000000
    0.000000     0.000000     0.000000
vibration    47
   -0.000000     0.000000     0.010000
   -0.000000    -0.000000     0.000000
    0.000000     0.000000    -0.000000
   -0.000000    -0.000000    -0.000000
    0.000000    -0.000000    -0.010000
   -0.000000     0.000000    -0.010000
   -0.010000     0.000000    -0.050000
    0.010000     0.000000    -0.070000
   -0.000000    -0.000000     0.000000
   -0.000000     0.010000    -0.000000
   -0.000000    -0.000000    -0.000000
   -0.000000    -0.000000    -0.000000
    0.000000     0.000000     0.000000
    0.010000    -0.000000     0.010000
   -0.020000    -0.040000    -0.080000
    0.010000    -0.010000    -0.030000
   -0.020000     0.010000     0.050000
    0.020000     0.030000     0.110000
   -0.000000    -0.000000     0.640000
   -0.020000    -0.050000     0.730000
    0.010000    -0.010000     0.060000
   -0.020000    -0.020000     0.100000
   -0.010000     0.010000    -0.020000
    0.000000     0.020000    -0.050000
    0.000000     0.000000    -0.000000
    0.000000     0.000000     0.000000
    0.000000    -0.000000     0.000000
    0.000000     0.000000    -0.000000
   -0.000000     0.000000     0.000000
   -0.010000     0.010000     0.000000
   -0.000000     0.000000    -0.000000
   -0.010000     0.000000     0.000000
   -0.000000    -0.010000    -0.000000
   -0.010000    -0.010000     0.000000
   -0.010000    -0.010000     0.000000
   -0.000000     0.000000    -0.000000
vibration    48
    0.000000    -0.000000     0.000000
   -0.000000    -0.000000     0.000000
    0.000000     0.000000    -0.000000
    0.000000    -0.000000    -0.000000
   -0.000000     0.000000    -0.000000
    0.000000     0.000000     0.000000
   -0.000000     0.000000    -0.000000
    0.010000    -0.010000    -0.010000
   -0.020000     0.000000    -0.000000
    0.070000    -0.160000    -0.040000
    0.100000     0.150000     0.040000
    0.010000     0.010000     0.000000
    0.010000    -0.010000    -0.000000
   -0.170000     0.010000     0.010000
   -0.000000    -0.010000     0.000000
    0.000000     0.000000    -0.000000
   -0.000000     0.000000     0.000000
    0.010000    -0.010000    -0.000000
    0.000000     0.000000     0.050000
    0.050000     0.000000     0.050000
    0.060000    -0.180000    -0.020000
    0.070000     0.170000     0.070000
    0.020000     0.010000    -0.040000
    0.020000     0.010000    -0.030000
   -0.180000     0.000000     0.060000
    0.000000     0.000000     0.000000
    0.000000    -0.000000     0.000000
    0.000000     0.000000    -0.000000
    0.030000    -0.190000    -0.080000
    0.290000    -0.360000    -0.190000
    0.020000     0.100000     0.020000
    0.220000    -0.140000    -0.110000
    0.070000     0.200000     0.020000
    0.360000     0.350000    -0.010000
    0.250000     0.140000    -0.040000
   -0.000000    -0.100000    -0.030000
vibration    49
   -0.000000    -0.170000     0.050000
   -0.040000     0.000000     0.000000
    0.040000     0.170000    -0.060000
    0.010000    -0.170000     0.050000
   -0.020000     0.000000     0.010000
    0.050000     0.180000    -0.060000
    0.020000    -0.020000     0.000000
    0.000000     0.010000     0.000000
    0.010000     0.000000     0.000000
    0.000000     0.020000     0.000000
   -0.000000    -0.020000    -0.010000
   -0.010000    -0.020000    -0.010000
    0.000000     0.020000     0.010000
   -0.000000     0.000000     0.000000
   -0.350000    -0.320000     0.150000
   -0.260000     0.390000    -0.120000
   -0.270000    -0.290000     0.110000
   -0.210000     0.350000    -0.140000
    0.080000     0.000000    -0.010000
   -0.030000     0.000000    -0.010000
    0.030000     0.030000     0.010000
    0.040000    -0.050000    -0.010000
    0.030000    -0.050000    -0.010000
    0.040000     0.040000     0.010000
   -0.000000     0.000000     0.000000
    0.000000    -0.000000    -0.000000
    0.010000    -0.020000     0.000000
    0.010000     0.010000    -0.000000
   -0.000000    -0.010000    -0.000000
    0.010000    -0.010000    -0.000000
   -0.000000     0.010000     0.000000
    0.010000    -0.010000    -0.000000
    0.000000     0.010000     0.000000
    0.010000     0.010000     0.000000
    0.010000     0.010000    -0.000000
   -0.000000    -0.010000     0.000000
vibration    50
   -0.000000    -0.020000     0.010000
   -0.000000     0.000000    -0.000000
   -0.000000     0.020000    -0.010000
    0.000000    -0.020000     0.010000
    0.000000     0.000000    -0.000000
    0.010000     0.020000    -0.000000
    0.010000     0.010000     0.000000
    0.030000    -0.020000    -0.000000
   -0.020000    -0.000000    -0.000000
   -0.010000    -0.140000    -0.040000
    0.010000     0.150000     0.040000
    0.030000     0.160000     0.040000
   -0.010000    -0.160000    -0.040000
    0.020000    -0.000000    -0.000000
   -0.040000    -0.040000     0.020000
   -0.040000     0.050000    -0.020000
   -0.040000    -0.040000     0.010000
   -0.020000     0.030000    -0.030000
   -0.020000     0.000000     0.000000
    0.090000    -0.000000     0.010000
   -0.280000    -0.260000    -0.090000
   -0.240000     0.320000     0.090000
   -0.270000     0.360000     0.110000
   -0.350000    -0.310000    -0.100000
    0.050000    -0.000000    -0.010000
    0.000000    -0.000000     0.000000
    0.000000    -0.000000     0.000000
    0.000000     0.000000    -0.000000
    0.010000     0.050000     0.020000
   -0.110000     0.110000     0.050000
    0.020000    -0.070000    -0.040000
   -0.090000     0.050000     0.040000
   -0.000000    -0.060000    -0.010000
   -0.120000    -0.100000    -0.000000
   -0.100000    -0.050000     0.010000
    0.030000     0.070000    -0.000000
vibration    51
    0.000000    -0.000000     0.000000
    0.000000     0.000000    -0.000000
   -0.000000    -0.000000     0.000000
    0.000000    -0.000000     0.000000
    0.000000     0.000000    -0.000000
   -0.000000    -0.000000     0.000000
    0.000000    -0.000000     0.000000
    0.000000     0.000000    -0.000000
    0.010000     0.010000     0.000000
    0.010000    -0.010000    -0.000000
   -0.010000    -0.010000    -0.000000
   -0.010000    -0.010000    -0.010000
    0.000000    -0.010000    -0.000000
    0.000000     0.010000     0.000000
    0.020000     0.010000    -0.000000
   -0.020000     0.010000    -0.000000
    0.010000     0.000000    -0.000000
   -0.010000     0.010000    -0.000000
   -0.030000    -0.010000    -0.000000
   -0.020000    -0.010000    -0.000000
    0.080000     0.020000     0.010000
   -0.080000     0.040000     0.010000
   -0.100000     0.040000     0.010000
    0.090000     0.020000     0.000000
   -0.010000    -0.060000    -0.020000
   -0.000000     0.000000     0.000000
   -0.000000     0.000000    -0.000000
   -0.000000    -0.000000     0.000000
   -0.110000     0.020000     0.020000
    0.270000    -0.180000    -0.060000
   -0.150000     0.490000     0.210000
    0.210000     0.040000    -0.050000
    0.120000     0.000000    -0.020000
   -0.300000    -0.140000    -0.020000
   -0.210000     0.040000     0.070000
    0.240000     0.500000     0.040000
vibration    52
   -0.040000     0.030000    -0.010000
   -0.010000    -0.020000     0.010000
    0.060000     0.030000    -0.010000
   -0.050000     0.030000    -0.010000
   -0.020000    -0.050000     0.020000
    0.050000     0.020000    -0.010000
   -0.010000    -0.010000    -0.000000
   -0.000000     0.000000     0.000000
   -0.000000    -0.000000    -0.000000
   -0.000000     0.010000     0.000000
    0.000000     0.000000     0.000000
    0.000000     0.000000     0.000000
   -0.010000     0.000000     0.000000
   -0.000000    -0.000000    -0.000000
   -0.490000    -0.160000     0.070000
    0.500000    -0.290000     0.070000
   -0.400000    -0.110000     0.050000
    0.380000    -0.190000     0.070000
    0.080000     0.020000    -0.010000
    0.110000     0.040000    -0.040000
   -0.010000     0.000000    -0.000000
    0.020000    -0.010000    -0.000000
    0.020000    -0.010000    -0.000000
   -0.030000    -0.010000    -0.000000
    0.000000    -0.000000    -0.000000
   -0.000000    -0.000000     0.000000
    0.000000     0.000000    -0.000000
    0.000000     0.000000    -0.000000
   -0.000000     0.000000     0.000000
    0.010000    -0.010000    -0.000000
   -0.010000     0.020000     0.010000
    0.010000     0.000000    -0.000000
    0.010000     0.000000    -0.000000
   -0.020000    -0.010000    -0.000000
   -0.010000     0.000000     0.000000
    0.010000     0.030000     0.000000
vibration    53
   -0.000000    -0.040000     0.010000
    0.240000    -0.030000    -0.000000
    0.010000     0.040000    -0.010000
   -0.030000     0.100000    -0.030000
    0.010000    -0.000000    -0.000000
   -0.040000    -0.090000     0.030000
    0.000000     0.000000    -0.000000
   -0.000000     0.000000    -0.000000
    0.000000     0.000000     0.000000
    0.000000    -0.000000    -0.000000
   -0.000000    -0.000000    -0.000000
   -0.000000    -0.000000    -0.000000
    0.000000    -0.000000    -0.000000
    0.000000     0.000000     0.000000
   -0.580000    -0.300000     0.120000
   -0.460000     0.400000    -0.110000
    0.060000     0.140000    -0.050000
    0.080000    -0.180000     0.060000
   -0.050000    -0.010000     0.010000
   -0.010000    -0.000000     0.010000
    0.020000     0.000000     0.000000
   -0.030000     0.020000     0.000000
   -0.020000     0.010000     0.000000
    0.030000     0.010000     0.000000
    0.000000     0.000000     0.000000
    0.010000    -0.000000     0.000000
   -0.040000     0.090000    -0.030000
   -0.060000    -0.080000     0.030000
    0.000000    -0.000000    -0.000000
   -0.000000     0.000000     0.000000
    0.000000    -0.010000    -0.000000
   -0.000000    -0.000000    -0.000000
   -0.000000    -0.000000    -0.000000
    0.000000    -0.000000     0.000000
    0.000000     0.000000    -0.000000
   -0.000000    -0.010000    -0.000000
vibration    54
   -0.000000    -0.000000     0.000000
    0.000000     0.000000    -0.000000
   -0.000000     0.000000    -0.000000
    0.010000     0.010000    -0.000000
   -0.000000    -0.000000     0.000000
   -0.000000    -0.000000     0.000000
   -0.000000     0.000000    -0.000000
   -0.010000    -0.010000     0.000000
   -0.020000    -0.050000    -0.010000
   -0.050000     0.040000     0.010000
    0.050000     0.030000     0.010000
    0.070000     0.030000     0.010000
   -0.050000     0.030000     0.010000
   -0.000000    -0.050000    -0.010000
    0.010000    -0.000000     0.000000
   -0.060000     0.040000    -0.010000
    0.080000     0.040000    -0.010000
   -0.010000     0.000000    -0.010000
    0.160000     0.050000     0.020000
    0.100000     0.020000     0.020000
   -0.430000    -0.120000    -0.050000
    0.420000    -0.210000    -0.060000
    0.450000    -0.220000    -0.040000
   -0.440000    -0.130000    -0.050000
   -0.000000    -0.030000    -0.010000
    0.000000     0.000000    -0.000000
   -0.000000     0.000000    -0.000000
   -0.000000    -0.000000     0.000000
   -0.020000     0.010000     0.010000
    0.030000    -0.020000    -0.010000
   -0.020000     0.110000     0.020000
    0.020000     0.030000     0.000000
    0.020000     0.010000    -0.000000
   -0.030000    -0.000000    -0.000000
   -0.010000     0.020000     0.010000
    0.040000     0.090000     0.030000
vibration    55
   -0.000000    -0.000000    -0.000000
   -0.000000    -0.000000     0.000000
   -0.000000     0.000000     0.000000
    0.000000     0.000000     0.000000
    0.000000    -0.000000     0.000000
    0.000000    -0.000000    -0.000000
    0.000000    -0.000000     0.000000
   -0.000000     0.000000    -0.000000
   -0.000000    -0.000000    -0.000000
    0.000000     0.000000     0.000000
   -0.000000     0.000000    -0.000000
   -0.000000     0.000000    -0.000000
    0.000000     0.000000     0.000000
   -0.000000    -0.000000    -0.000000
    0.000000    -0.000000    -0.000000
   -0.000000     0.000000     0.000000
   -0.000000    -0.000000     0.000000
   -0.000000     0.000000    -0.000000
   -0.000000    -0.000000     0.000000
    0.000000     0.000000    -0.000000
    0.010000     0.010000    -0.000000
   -0.010000     0.000000     0.010000
   -0.010000     0.010000     0.010000
    0.010000     0.010000    -0.010000
    0.000000     0.010000     0.000000
   -0.000000    -0.000000    -0.000000
    0.000000    -0.000000    -0.000000
    0.000000     0.000000     0.000000
    0.010000    -0.040000     0.090000
    0.060000    -0.260000    -0.310000
    0.050000    -0.000000    -0.230000
   -0.170000     0.470000     0.090000
   -0.020000     0.010000    -0.100000
   -0.120000    -0.370000     0.150000
    0.260000     0.430000     0.140000
   -0.060000    -0.100000     0.210000
vibration    56
   -0.000000     0.000000    -0.000000
   -0.000000     0.000000    -0.000000
   -0.000000    -0.000000     0.000000
    0.000000    -0.000000     0.000000
    0.010000     0.000000    -0.000000
    0.000000     0.000000    -0.000000
   -0.000000     0.000000     0.000000
    0.010000    -0.000000     0.000000
   -0.010000     0.000000    -0.000000
   -0.010000     0.020000     0.010000
   -0.010000    -0.020000    -0.010000
   -0.000000     0.010000     0.000000
   -0.000000    -0.010000    -0.000000
    0.070000    -0.010000     0.000000
   -0.010000    -0.000000     0.000000
   -0.010000     0.000000    -0.000000
   -0.010000    -0.000000     0.000000
    0.000000    -0.000000    -0.000000
   -0.000000     0.000000    -0.000000
    0.020000    -0.000000    -0.000000
    0.080000     0.060000     0.020000
    0.050000    -0.070000    -0.020000
   -0.140000     0.110000     0.010000
   -0.140000    -0.070000    -0.040000
   -0.030000     0.020000    -0.080000
    0.000000    -0.000000    -0.000000
   -0.000000     0.000000    -0.000000
   -0.000000    -0.000000     0.000000
    0.000000    -0.050000     0.080000
    0.080000    -0.290000    -0.320000
    0.030000     0.070000    -0.210000
   -0.130000     0.440000     0.080000
    0.000000     0.000000     0.090000
    0.140000     0.380000    -0.140000
   -0.200000    -0.380000    -0.140000
    0.020000     0.030000    -0.220000
vibration    57
   -0.040000    -0.010000     0.000000
   -0.110000     0.010000     0.000000
   -0.030000     0.020000    -0.000000
    0.050000    -0.000000    -0.000000
   -0.040000    -0.000000     0.010000
    0.050000    -0.000000    -0.000000
    0.010000    -0.020000    -0.000000
   -0.000000    -0.010000    -0.000000
   -0.010000     0.000000    -0.000000
    0.010000     0.000000     0.000000
   -0.000000    -0.000000    -0.000000
   -0.010000     0.010000     0.000000
   -0.000000    -0.010000    -0.000000
   -0.010000     0.000000     0.000000
   -0.260000    -0.100000     0.040000
   -0.230000     0.160000    -0.040000
    0.600000     0.220000    -0.100000
    0.460000    -0.280000     0.090000
    0.180000     0.030000     0.000000
    0.140000     0.040000    -0.010000
    0.160000     0.070000     0.020000
    0.040000    -0.040000    -0.000000
   -0.080000     0.050000     0.010000
   -0.010000    -0.010000    -0.000000
   -0.000000     0.000000     0.000000
   -0.020000     0.000000     0.000000
    0.020000    -0.040000     0.010000
    0.030000     0.040000    -0.010000
    0.010000     0.000000    -0.000000
   -0.020000     0.020000     0.010000
    0.010000    -0.030000    -0.000000
   -0.010000    -0.010000     0.000000
    0.000000    -0.000000    -0.000000
   -0.020000    -0.020000     0.000000
   -0.010000     0.010000     0.010000
    0.010000     0.020000     0.000000
vibration    58
   -0.000000     0.000000    -0.000000
   -0.000000    -0.000000     0.000000
   -0.000000    -0.000000     0.000000
    0.000000    -0.000000     0.000000
    0.010000     0.000000    -0.000000
    0.000000    -0.000000     0.000000
   -0.000000     0.010000     0.000000
    0.010000    -0.010000     0.000000
   -0.010000    -0.000000    -0.000000
   -0.020000     0.040000     0.010000
   -0.020000    -0.030000    -0.010000
    0.010000     0.020000     0.010000
    0.010000    -0.020000    -0.010000
    0.140000    -0.010000    -0.000000
   -0.010000    -0.000000     0.000000
   -0.010000     0.000000    -0.000000
   -0.020000    -0.010000     0.000000
    0.000000    -0.000000    -0.000000
   -0.010000     0.000000    -0.000000
    0.020000    -0.010000    -0.000000
    0.070000     0.080000     0.020000
    0.040000    -0.080000    -0.020000
   -0.270000     0.220000     0.050000
   -0.310000    -0.170000    -0.060000
    0.020000    -0.010000     0.030000
    0.000000    -0.000000     0.000000
    0.000000     0.000000     0.000000
    0.000000    -0.000000     0.000000
   -0.080000    -0.030000    -0.040000
    0.190000    -0.080000     0.070000
   -0.120000     0.380000     0.230000
    0.240000    -0.130000    -0.090000
   -0.070000     0.060000    -0.020000
    0.200000    -0.000000     0.090000
    0.260000     0.120000    -0.030000
   -0.190000    -0.420000     0.020000
vibration    59
    0.010000    -0.000000    -0.000000
    0.030000    -0.000000     0.000000
    0.010000    -0.000000     0.000000
   -0.010000     0.000000    -0.000000
    0.000000    -0.000000     0.000000
   -0.020000     0.000000     0.000000
   -0.010000     0.000000     0.000000
    0.010000    -0.030000    -0.000000
   -0.040000    -0.010000    -0.010000
    0.040000     0.010000     0.010000
    0.030000    -0.010000    -0.000000
   -0.030000     0.030000     0.010000
   -0.030000    -0.020000    -0.010000
   -0.050000     0.000000     0.000000
    0.090000     0.030000    -0.010000
    0.040000    -0.020000     0.010000
   -0.100000    -0.030000     0.010000
   -0.120000     0.070000    -0.030000
    0.130000     0.050000     0.010000
    0.180000     0.030000     0.010000
    0.550000     0.240000     0.090000
    0.410000    -0.260000    -0.060000
   -0.250000     0.170000     0.040000
   -0.280000    -0.120000    -0.040000
   -0.020000    -0.000000     0.010000
    0.010000    -0.000000    -0.000000
   -0.010000     0.010000    -0.000000
   -0.010000    -0.010000     0.000000
    0.040000     0.010000    -0.010000
   -0.090000     0.090000     0.050000
    0.040000    -0.130000    -0.030000
   -0.060000    -0.060000     0.010000
    0.030000    -0.010000    -0.020000
   -0.110000    -0.080000     0.000000
   -0.050000     0.050000     0.040000
    0.070000     0.120000     0.030000
vibration    60
    0.040000    -0.040000     0.010000
    0.050000     0.000000    -0.000000
    0.050000     0.040000    -0.020000
   -0.050000     0.030000    -0.010000
   -0.170000    -0.040000     0.030000
   -0.050000     0.020000    -0.000000
    0.010000    -0.070000    -0.000000
   -0.020000     0.010000    -0.000000
    0.080000    -0.000000     0.000000
    0.010000    -0.000000     0.000000
   -0.010000     0.000000    -0.000000
   -0.020000    -0.020000    -0.010000
   -0.010000     0.010000     0.000000
    0.010000    -0.000000    -0.000000
    0.190000     0.020000    -0.010000
    0.260000    -0.100000     0.020000
    0.300000     0.190000    -0.070000
   -0.210000     0.120000    -0.050000
    0.710000     0.140000     0.010000
    0.190000     0.080000     0.030000
   -0.090000    -0.050000    -0.020000
   -0.140000     0.090000     0.050000
   -0.120000     0.050000     0.010000
    0.040000     0.040000     0.010000
    0.010000    -0.000000    -0.000000
    0.010000    -0.000000     0.000000
   -0.010000     0.020000    -0.010000
   -0.020000    -0.010000     0.010000
   -0.010000    -0.000000     0.000000
    0.020000    -0.020000    -0.010000
   -0.010000     0.030000     0.010000
    0.010000     0.010000    -0.000000
   -0.010000     0.000000     0.010000
    0.020000     0.020000    -0.000000
    0.020000    -0.010000    -0.010000
   -0.020000    -0.040000    -0.020000
vibration    61
   -0.020000     0.010000    -0.000000
    0.010000    -0.010000     0.000000
   -0.010000    -0.010000     0.010000
    0.010000     0.010000    -0.000000
    0.070000    -0.010000     0.000000
   -0.000000     0.010000    -0.000000
   -0.030000     0.010000     0.000000
   -0.000000    -0.070000    -0.000000
   -0.140000    -0.040000    -0.020000
   -0.040000     0.020000     0.000000
   -0.040000     0.030000     0.000000
    0.050000     0.030000     0.010000
    0.040000    -0.030000    -0.000000
    0.010000     0.000000     0.000000
    0.020000     0.030000    -0.010000
   -0.080000     0.040000    -0.010000
   -0.090000    -0.040000     0.020000
   -0.100000     0.070000    -0.050000
    0.260000     0.110000    -0.020000
    0.660000     0.140000     0.030000
    0.210000     0.140000     0.050000
   -0.240000     0.160000     0.050000
    0.300000    -0.130000    -0.030000
    0.310000     0.080000     0.030000
    0.020000    -0.000000    -0.010000
    0.000000    -0.000000    -0.000000
   -0.000000     0.000000    -0.000000
   -0.000000    -0.000000     0.000000
   -0.020000    -0.000000     0.000000
    0.040000    -0.030000    -0.010000
   -0.020000     0.040000     0.030000
    0.030000     0.020000    -0.010000
   -0.020000     0.000000     0.000000
    0.050000     0.020000     0.010000
    0.020000    -0.020000    -0.020000
   -0.030000    -0.030000     0.000000
vibration    62
   -0.040000    -0.030000     0.010000
    0.000000    -0.090000     0.030000
    0.060000    -0.010000    -0.000000
    0.010000     0.020000    -0.010000
   -0.060000     0.080000    -0.020000
   -0.040000     0.040000    -0.010000
    0.040000    -0.060000     0.000000
   -0.010000     0.040000     0.000000
    0.000000     0.010000     0.000000
    0.000000    -0.000000     0.000000
   -0.000000     0.000000    -0.000000
   -0.000000    -0.000000    -0.000000
   -0.000000    -0.000000    -0.000000
   -0.000000    -0.010000    -0.000000
    0.480000     0.190000    -0.090000
   -0.260000     0.240000    -0.060000
   -0.400000    -0.140000     0.070000
    0.470000    -0.310000     0.100000
    0.020000    -0.070000     0.000000
    0.170000     0.100000     0.000000
   -0.050000    -0.020000    -0.010000
    0.040000    -0.030000    -0.000000
   -0.030000     0.020000     0.000000
    0.040000     0.020000     0.010000
    0.000000    -0.000000    -0.000000
    0.010000     0.000000    -0.000000
   -0.010000     0.010000    -0.000000
    0.000000    -0.000000    -0.000000
   -0.000000     0.000000     0.000000
    0.000000    -0.000000    -0.000000
   -0.000000     0.000000     0.000000
    0.000000     0.000000     0.000000
   -0.000000     0.000000     0.000000
    0.010000     0.010000     0.000000
    0.010000    -0.000000    -0.000000
   -0.000000    -0.010000    -0.010000
vibration    63
   -0.000000     0.010000    -0.000000
   -0.000000    -0.000000     0.000000
   -0.010000    -0.010000     0.000000
    0.010000     0.000000    -0.000000
    0.020000     0.000000    -0.000000
    0.000000    -0.000000     0.000000
   -0.020000     0.050000     0.000000
    0.020000    -0.060000    -0.000000
   -0.030000     0.050000     0.010000
    0.010000     0.020000     0.010000
   -0.020000     0.030000     0.010000
    0.040000     0.010000     0.000000
   -0.020000     0.000000     0.000000
   -0.010000    -0.120000    -0.030000
   -0.020000    -0.000000     0.000000
   -0.030000     0.010000    -0.000000
   -0.050000    -0.020000     0.010000
    0.000000    -0.000000     0.000000
    0.180000     0.120000     0.000000
   -0.090000    -0.100000    -0.010000
   -0.280000    -0.100000    -0.040000
    0.310000    -0.190000    -0.040000
   -0.370000     0.300000     0.070000
    0.530000     0.240000     0.090000
   -0.010000    -0.120000    -0.030000
   -0.000000     0.000000    -0.000000
    0.000000    -0.000000     0.000000
    0.000000     0.000000    -0.000000
   -0.010000     0.070000     0.030000
   -0.060000     0.080000     0.020000
   -0.010000    -0.100000     0.000000
   -0.110000     0.030000     0.040000
    0.020000     0.070000     0.010000
    0.080000     0.060000     0.020000
    0.120000     0.030000    -0.040000
   -0.010000    -0.080000    -0.050000
vibration    64
   -0.020000     0.000000    -0.000000
   -0.000000    -0.030000     0.010000
    0.000000    -0.010000     0.000000
    0.010000     0.010000    -0.010000
    0.020000     0.020000    -0.000000
    0.000000     0.000000    -0.000000
   -0.020000     0.110000     0.010000
    0.010000    -0.120000    -0.000000
   -0.010000     0.010000     0.000000
    0.000000    -0.020000    -0.000000
   -0.010000    -0.000000    -0.000000
   -0.000000    -0.010000    -0.000000
    0.010000    -0.020000    -0.000000
    0.000000     0.040000     0.010000
    0.070000     0.040000    -0.020000
   -0.100000     0.070000    -0.020000
   -0.170000    -0.060000     0.030000
    0.130000    -0.080000     0.040000
    0.590000     0.320000    -0.010000
   -0.550000    -0.310000    -0.050000
    0.060000     0.010000     0.000000
   -0.050000     0.020000     0.010000
    0.090000    -0.070000    -0.020000
   -0.040000    -0.040000    -0.010000
    0.010000     0.060000     0.020000
   -0.000000     0.000000    -0.000000
   -0.000000    -0.000000     0.000000
    0.000000     0.000000    -0.000000
    0.000000    -0.030000    -0.010000
    0.040000    -0.040000    -0.010000
    0.000000     0.030000    -0.000000
    0.060000    -0.010000    -0.020000
   -0.010000    -0.030000    -0.000000
   -0.040000    -0.030000    -0.010000
   -0.060000    -0.010000     0.020000
    0.000000     0.020000     0.020000
vibration    65
   -0.040000     0.050000    -0.020000
   -0.030000    -0.040000     0.020000
   -0.000000    -0.040000     0.010000
    0.050000     0.040000    -0.020000
    0.130000    -0.040000     0.010000
    0.040000     0.000000    -0.000000
   -0.120000    -0.010000    -0.000000
   -0.150000     0.010000    -0.000000
    0.170000    -0.100000    -0.020000
    0.030000     0.040000     0.010000
    0.070000    -0.030000    -0.010000
   -0.020000    -0.020000    -0.010000
   -0.010000     0.090000     0.030000
    0.020000    -0.030000    -0.010000
   -0.050000     0.060000    -0.010000
   -0.270000     0.160000    -0.040000
   -0.230000    -0.080000     0.040000
   -0.070000     0.090000    -0.020000
    0.270000     0.120000    -0.020000
    0.100000     0.100000     0.010000
   -0.010000     0.030000     0.010000
   -0.440000     0.330000     0.080000
   -0.200000     0.100000     0.020000
   -0.370000    -0.050000    -0.030000
   -0.070000    -0.090000    -0.020000
   -0.020000     0.000000    -0.000000
    0.010000    -0.010000     0.000000
    0.020000     0.010000    -0.010000
    0.030000     0.040000     0.010000
   -0.140000     0.100000     0.000000
    0.030000    -0.050000     0.000000
   -0.140000    -0.020000     0.050000
    0.040000     0.050000    -0.000000
    0.010000     0.020000     0.010000
    0.050000     0.050000     0.000000
    0.030000     0.020000    -0.010000
vibration    66
   -0.020000     0.030000    -0.010000
   -0.010000    -0.010000     0.000000
   -0.000000    -0.020000     0.010000
    0.030000     0.020000    -0.010000
    0.070000    -0.030000     0.010000
    0.030000    -0.010000     0.000000
   -0.090000    -0.030000    -0.000000
   -0.050000    -0.010000    -0.010000
    0.040000     0.090000     0.020000
    0.060000     0.020000     0.010000
   -0.040000     0.000000    -0.000000
    0.020000    -0.060000    -0.020000
   -0.020000    -0.030000    -0.010000
    0.020000    -0.000000     0.000000
   -0.070000     0.010000     0.000000
   -0.110000     0.060000    -0.010000
   -0.080000    -0.020000     0.010000
   -0.110000     0.090000    -0.030000
    0.060000     0.020000    -0.000000
    0.400000     0.150000     0.020000
   -0.460000    -0.210000    -0.080000
    0.260000    -0.200000    -0.050000
   -0.300000     0.140000     0.030000
    0.160000     0.050000     0.020000
   -0.020000     0.180000     0.050000
   -0.010000     0.000000     0.000000
    0.000000    -0.010000     0.000000
    0.010000     0.010000    -0.000000
    0.010000    -0.080000    -0.040000
    0.110000    -0.090000     0.000000
    0.010000    -0.020000    -0.020000
    0.140000    -0.050000    -0.060000
    0.010000    -0.080000    -0.010000
   -0.200000    -0.090000    -0.050000
   -0.210000    -0.010000     0.070000
    0.020000     0.010000     0.030000
vibration    67
   -0.000000     0.030000    -0.010000
    0.000000    -0.020000     0.010000
    0.010000    -0.020000     0.010000
    0.020000     0.030000    -0.010000
    0.040000    -0.020000     0.010000
    0.020000    -0.010000     0.000000
   -0.060000    -0.020000    -0.000000
   -0.060000     0.020000    -0.000000
    0.120000    -0.010000     0.000000
    0.050000    -0.060000    -0.010000
    0.060000     0.050000     0.020000
   -0.100000     0.030000     0.000000
   -0.100000    -0.010000    -0.010000
   -0.220000     0.020000    -0.010000
   -0.070000     0.000000     0.000000
   -0.120000     0.070000    -0.020000
   -0.110000    -0.020000     0.010000
   -0.100000     0.080000    -0.020000
    0.010000     0.010000     0.010000
    0.020000     0.050000     0.010000
    0.230000     0.000000     0.010000
    0.290000    -0.090000    -0.020000
    0.080000    -0.100000    -0.020000
    0.120000     0.090000     0.030000
    0.310000    -0.010000    -0.050000
   -0.060000     0.010000     0.000000
    0.020000    -0.030000     0.010000
    0.030000     0.020000    -0.010000
   -0.120000     0.020000     0.060000
    0.240000    -0.160000    -0.010000
   -0.090000     0.160000    -0.120000
    0.330000     0.140000    -0.060000
   -0.120000    -0.040000     0.050000
    0.240000     0.090000     0.050000
    0.290000    -0.150000    -0.130000
   -0.110000    -0.060000    -0.180000
vibration    68
   -0.110000    -0.020000     0.010000
   -0.240000     0.020000     0.000000
   -0.100000     0.050000    -0.010000
    0.050000    -0.070000     0.020000
    0.120000    -0.010000     0.000000
    0.060000     0.060000    -0.020000
   -0.060000     0.010000     0.000000
   -0.060000    -0.010000     0.000000
    0.060000    -0.010000    -0.000000
    0.030000    -0.000000     0.000000
    0.030000     0.010000     0.000000
   -0.030000    -0.000000    -0.000000
   -0.030000     0.010000     0.000000
   -0.060000    -0.000000    -0.000000
    0.170000     0.110000    -0.040000
    0.140000    -0.140000     0.040000
    0.290000     0.010000    -0.020000
    0.300000    -0.080000     0.030000
   -0.010000     0.030000    -0.010000
    0.000000     0.020000    -0.010000
   -0.010000    -0.020000    -0.010000
    0.020000     0.020000     0.000000
   -0.050000     0.010000     0.000000
   -0.000000     0.030000     0.010000
    0.080000     0.010000    -0.010000
    0.620000    -0.070000    -0.000000
   -0.160000     0.240000    -0.070000
   -0.210000    -0.190000     0.070000
   -0.030000     0.000000     0.010000
    0.060000    -0.030000     0.010000
   -0.020000     0.030000    -0.050000
    0.100000     0.030000    -0.020000
   -0.030000    -0.010000     0.010000
    0.030000     0.000000     0.010000
    0.060000    -0.040000    -0.030000
   -0.020000    -0.010000    -0.050000
vibration    69
    0.100000    -0.090000     0.020000
    0.040000     0.210000    -0.070000
   -0.120000    -0.040000     0.020000
    0.080000    -0.100000     0.030000
    0.020000     0.260000    -0.080000
   -0.120000    -0.060000     0.030000
    0.030000    -0.040000     0.010000
   -0.090000    -0.010000    -0.000000
    0.030000    -0.090000    -0.020000
    0.000000     0.040000     0.010000
    0.050000     0.010000     0.010000
    0.030000     0.000000     0.000000
   -0.040000     0.040000     0.010000
   -0.030000    -0.070000    -0.020000
   -0.160000    -0.220000     0.080000
    0.180000    -0.290000     0.090000
   -0.180000    -0.230000     0.090000
    0.190000    -0.310000     0.100000
    0.250000     0.040000     0.010000
    0.090000     0.050000     0.020000
    0.010000     0.050000     0.010000
   -0.130000     0.140000     0.040000
   -0.130000     0.110000     0.030000
    0.000000     0.070000     0.020000
    0.020000     0.060000     0.010000
   -0.010000     0.010000    -0.000000
    0.020000    -0.020000     0.010000
   -0.020000    -0.010000     0.010000
   -0.030000     0.000000     0.010000
    0.140000    -0.090000    -0.040000
    0.000000    -0.120000    -0.130000
    0.190000    -0.080000    -0.040000
    0.020000    -0.010000     0.000000
   -0.140000    -0.040000    -0.020000
   -0.140000    -0.040000     0.010000
   -0.020000    -0.140000    -0.010000
vibration    70
    0.020000    -0.020000     0.000000
    0.000000     0.050000    -0.020000
   -0.030000    -0.020000     0.010000
    0.030000    -0.020000     0.000000
    0.020000     0.060000    -0.020000
   -0.030000    -0.020000     0.010000
   -0.030000    -0.020000     0.000000
   -0.010000    -0.020000    -0.000000
    0.020000     0.090000     0.020000
    0.040000    -0.030000    -0.010000
   -0.040000    -0.020000    -0.010000
   -0.050000    -0.020000    -0.010000
    0.040000    -0.030000    -0.010000
    0.010000     0.080000     0.020000
   -0.060000    -0.060000     0.020000
    0.020000    -0.060000     0.020000
   -0.070000    -0.070000     0.030000
    0.020000    -0.060000     0.020000
    0.130000     0.030000    -0.000000
    0.160000     0.040000     0.010000
   -0.110000    -0.100000    -0.030000
    0.070000    -0.110000    -0.030000
    0.040000    -0.090000    -0.020000
   -0.060000    -0.080000    -0.020000
   -0.010000    -0.060000    -0.010000
    0.000000     0.000000    -0.000000
    0.000000    -0.000000     0.000000
   -0.010000    -0.000000     0.000000
    0.040000    -0.040000    -0.020000
   -0.280000     0.170000     0.110000
   -0.010000     0.330000     0.220000
   -0.310000     0.210000     0.050000
   -0.050000    -0.030000     0.000000
    0.290000     0.150000    -0.030000
    0.340000     0.140000     0.040000
    0.070000     0.380000    -0.050000
vibration    71
    0.010000    -0.000000    -0.000000
   -0.010000     0.020000    -0.010000
   -0.010000    -0.010000     0.010000
    0.020000    -0.000000    -0.000000
    0.010000     0.020000    -0.010000
   -0.010000    -0.010000     0.000000
   -0.040000    -0.020000     0.000000
    0.000000    -0.020000    -0.000000
    0.010000     0.140000     0.040000
    0.020000    -0.050000    -0.010000
   -0.040000    -0.040000    -0.010000
   -0.050000    -0.030000    -0.010000
    0.040000    -0.050000    -0.010000
    0.020000     0.150000     0.040000
   -0.050000    -0.030000     0.010000
   -0.020000    -0.020000     0.010000
   -0.060000    -0.040000     0.020000
   -0.020000    -0.010000    -0.000000
    0.110000     0.030000    -0.010000
    0.160000     0.040000     0.010000
   -0.080000    -0.110000    -0.030000
    0.060000    -0.130000    -0.030000
    0.150000    -0.180000    -0.040000
   -0.160000    -0.140000    -0.050000
   -0.010000    -0.090000    -0.020000
    0.010000     0.000000    -0.000000
    0.000000    -0.000000     0.000000
   -0.000000    -0.000000     0.000000
   -0.020000     0.100000     0.050000
    0.150000    -0.150000    -0.270000
    0.020000    -0.330000    -0.130000
    0.060000    -0.310000     0.040000
    0.040000     0.110000     0.000000
   -0.180000    -0.240000     0.180000
   -0.140000    -0.250000    -0.180000
   -0.090000    -0.350000    -0.010000
vibration    72
    0.000000     0.000000    -0.000000
   -0.000000     0.000000    -0.000000
   -0.000000    -0.000000     0.000000
    0.000000     0.000000    -0.000000
    0.000000     0.000000    -0.000000
    0.000000    -0.000000     0.000000
   -0.010000    -0.000000     0.000000
   -0.000000    -0.000000    -0.000000
    0.010000     0.020000     0.010000
   -0.000000    -0.010000    -0.000000
    0.000000    -0.010000    -0.000000
   -0.010000     0.000000     0.000000
   -0.000000    -0.000000    -0.000000
    0.000000     0.010000     0.000000
   -0.010000    -0.000000     0.000000
   -0.000000     0.000000     0.000000
   -0.010000    -0.000000     0.000000
   -0.000000     0.000000    -0.000000
    0.010000     0.000000    -0.000000
    0.020000     0.010000     0.000000
    0.010000    -0.010000     0.000000
    0.010000    -0.010000    -0.000000
   -0.000000     0.000000    -0.020000
    0.020000     0.000000     0.020000
   -0.000000    -0.030000    -0.010000
    0.000000    -0.000000    -0.000000
    0.000000    -0.000000    -0.000000
   -0.000000    -0.000000     0.000000
   -0.010000    -0.020000     0.030000
   -0.320000     0.140000     0.060000
    0.040000     0.220000    -0.410000
    0.330000     0.010000    -0.060000
    0.010000     0.010000    -0.040000
    0.340000     0.080000     0.010000
   -0.390000     0.020000     0.060000
   -0.020000    -0.050000     0.510000
vibration    73
   -0.000000    -0.000000     0.000000
    0.000000    -0.000000     0.000000
    0.000000     0.000000    -0.000000
   -0.000000    -0.000000     0.000000
    0.000000    -0.000000     0.000000
    0.000000     0.000000    -0.000000
    0.000000     0.000000     0.000000
    0.000000    -0.000000    -0.000000
   -0.010000     0.010000     0.000000
   -0.000000     0.010000     0.000000
   -0.010000    -0.010000    -0.000000
    0.020000    -0.020000    -0.000000
    0.020000     0.010000     0.000000
    0.010000     0.000000     0.000000
    0.010000     0.000000    -0.000000
    0.010000    -0.000000     0.000000
    0.010000     0.010000    -0.000000
    0.000000     0.000000    -0.000000
   -0.010000     0.000000    -0.000000
    0.010000    -0.000000     0.000000
   -0.050000    -0.010000    -0.000000
   -0.040000     0.010000     0.000000
   -0.090000     0.060000     0.000000
   -0.090000    -0.040000    -0.030000
   -0.010000    -0.000000    -0.000000
   -0.000000    -0.000000     0.000000
   -0.000000     0.000000    -0.000000
    0.000000     0.000000    -0.000000
   -0.030000     0.070000     0.020000
    0.320000    -0.210000    -0.230000
   -0.010000    -0.400000    -0.030000
    0.080000    -0.290000     0.020000
   -0.050000    -0.070000    -0.020000
    0.400000     0.250000    -0.110000
    0.100000     0.230000     0.160000
    0.060000     0.360000     0.220000
vibration    74
    0.010000     0.000000    -0.000000
   -0.010000     0.010000    -0.000000
   -0.000000    -0.010000     0.000000
    0.010000     0.000000    -0.000000
   -0.000000     0.000000    -0.000000
    0.000000    -0.000000     0.000000
   -0.010000    -0.010000    -0.000000
   -0.010000     0.010000     0.000000
    0.030000    -0.010000    -0.000000
   -0.010000    -0.020000    -0.000000
    0.000000     0.020000     0.010000
   -0.030000     0.020000     0.010000
   -0.030000    -0.010000    -0.000000
    0.010000    -0.010000    -0.000000
   -0.020000    -0.010000     0.000000
   -0.010000     0.000000     0.000000
   -0.020000    -0.010000     0.010000
   -0.010000     0.000000     0.000000
    0.010000    -0.000000     0.000000
   -0.010000     0.010000     0.000000
    0.080000     0.020000     0.010000
    0.070000    -0.020000    -0.000000
    0.060000    -0.030000    -0.020000
    0.070000     0.030000    -0.010000
    0.020000     0.010000    -0.020000
    0.000000    -0.000000    -0.000000
   -0.000000     0.000000    -0.000000
   -0.000000    -0.000000     0.000000
    0.010000    -0.000000    -0.040000
    0.270000    -0.070000     0.070000
   -0.050000    -0.100000     0.510000
   -0.410000     0.170000     0.060000
    0.010000     0.010000    -0.030000
    0.210000     0.010000     0.040000
   -0.400000    -0.060000     0.010000
   -0.050000    -0.160000     0.420000
vibration    75
    0.000000     0.000000    -0.000000
   -0.000000     0.000000    -0.000000
    0.000000    -0.000000     0.000000
    0.000000     0.000000    -0.000000
   -0.000000     0.000000    -0.000000
    0.000000    -0.000000     0.000000
   -0.010000    -0.000000     0.000000
    0.000000    -0.000000    -0.000000
    0.000000     0.040000     0.010000
   -0.010000    -0.020000    -0.010000
    0.010000    -0.020000    -0.000000
    0.000000    -0.010000    -0.000000
   -0.000000    -0.010000    -0.000000
    0.010000     0.040000     0.010000
   -0.010000    -0.000000     0.000000
   -0.010000     0.000000    -0.000000
   -0.010000    -0.010000     0.000000
   -0.010000     0.000000    -0.000000
    0.020000     0.000000    -0.000000
    0.030000     0.010000     0.000000
    0.010000    -0.010000    -0.000000
   -0.010000    -0.010000    -0.000000
    0.040000    -0.040000    -0.010000
   -0.040000    -0.030000    -0.010000
   -0.010000    -0.050000    -0.010000
    0.000000    -0.000000    -0.000000
   -0.000000     0.000000     0.000000
   -0.000000    -0.000000     0.000000
   -0.030000    -0.000000    -0.010000
    0.240000     0.120000     0.410000
   -0.000000    -0.250000    -0.070000
    0.190000     0.390000    -0.060000
    0.030000    -0.010000     0.010000
   -0.210000     0.340000    -0.290000
   -0.070000     0.340000     0.240000
   -0.040000    -0.220000    -0.100000
vibration    76
   -0.000000    -0.000000     0.000000
    0.010000    -0.000000     0.000000
   -0.000000     0.000000    -0.000000
   -0.010000    -0.000000     0.000000
    0.010000    -0.000000     0.000000
   -0.000000     0.000000    -0.000000
    0.000000     0.000000     0.000000
    0.000000    -0.000000    -0.000000
   -0.010000     0.000000     0.000000
    0.000000     0.010000     0.000000
    0.000000    -0.010000    -0.000000
    0.010000    -0.010000    -0.000000
    0.010000     0.010000     0.000000
    0.010000     0.000000     0.000000
    0.020000     0.000000    -0.000000
    0.010000    -0.010000     0.000000
    0.020000     0.010000    -0.000000
    0.010000    -0.010000     0.000000
   -0.000000     0.000000    -0.000000
    0.000000    -0.000000    -0.000000
   -0.030000    -0.010000    -0.000000
   -0.030000     0.010000     0.000000
   -0.040000     0.030000     0.010000
   -0.050000    -0.020000    -0.010000
   -0.040000     0.000000    -0.000000
   -0.000000     0.000000     0.000000
    0.000000    -0.000000     0.000000
    0.000000     0.000000    -0.000000
   -0.020000    -0.020000    -0.020000
    0.240000     0.100000     0.390000
    0.010000    -0.270000    -0.090000
    0.200000     0.360000    -0.070000
   -0.020000     0.030000    -0.010000
    0.220000    -0.330000     0.290000
    0.140000    -0.310000    -0.250000
    0.060000     0.280000     0.070000
vibration    77
    0.360000     0.090000    -0.040000
   -0.010000    -0.260000     0.090000
   -0.350000     0.190000    -0.050000
    0.360000     0.080000    -0.040000
   -0.000000    -0.230000     0.070000
   -0.350000     0.180000    -0.050000
   -0.000000     0.010000     0.000000
    0.010000    -0.000000     0.000000
   -0.000000     0.000000    -0.000000
   -0.000000    -0.000000    -0.000000
   -0.000000     0.000000     0.000000
   -0.000000     0.000000     0.000000
    0.000000    -0.000000    -0.000000
    0.000000    -0.000000    -0.000000
   -0.110000    -0.130000     0.060000
    0.170000    -0.200000     0.060000
   -0.140000    -0.140000     0.060000
    0.210000    -0.230000     0.060000
   -0.120000    -0.030000    -0.010000
   -0.020000    -0.020000     0.000000
    0.010000     0.000000     0.000000
    0.020000    -0.010000    -0.010000
    0.010000    -0.000000    -0.000000
    0.010000     0.000000     0.000000
   -0.000000     0.000000     0.000000
   -0.010000    -0.020000     0.010000
   -0.020000     0.010000    -0.000000
    0.020000     0.010000    -0.010000
   -0.000000     0.000000     0.000000
   -0.000000     0.000000    -0.000000
    0.000000    -0.000000    -0.010000
    0.010000    -0.000000    -0.000000
   -0.000000    -0.000000     0.000000
   -0.000000    -0.000000     0.000000
    0.010000     0.000000    -0.000000
    0.000000     0.010000    -0.010000
vibration    78
   -0.150000    -0.090000     0.040000
    0.190000    -0.040000     0.000000
   -0.090000     0.130000    -0.040000
   -0.110000    -0.090000     0.030000
    0.190000    -0.020000    -0.000000
   -0.040000     0.090000    -0.030000
   -0.030000     0.040000     0.000000
   -0.050000    -0.040000    -0.000000
   -0.010000     0.020000     0.000000
    0.050000     0.020000     0.010000
    0.020000    -0.020000    -0.010000
    0.000000    -0.030000    -0.010000
    0.010000     0.010000     0.000000
   -0.050000     0.030000     0.010000
    0.410000     0.140000    -0.070000
    0.360000    -0.190000     0.050000
    0.430000     0.120000    -0.060000
    0.350000    -0.160000     0.050000
   -0.080000     0.040000    -0.010000
    0.070000    -0.000000    -0.010000
   -0.120000    -0.050000    -0.020000
   -0.060000     0.030000     0.000000
   -0.090000     0.020000     0.000000
   -0.090000    -0.030000    -0.010000
    0.030000    -0.010000    -0.010000
   -0.070000     0.010000     0.000000
    0.010000    -0.010000     0.000000
    0.010000     0.010000    -0.000000
    0.000000    -0.000000     0.000000
   -0.010000    -0.000000    -0.010000
   -0.010000     0.050000     0.070000
   -0.080000     0.030000     0.020000
    0.010000     0.010000    -0.000000
   -0.020000     0.040000    -0.030000
   -0.100000     0.010000     0.020000
   -0.030000    -0.120000     0.040000
vibration    79
    0.010000     0.010000    -0.000000
   -0.010000    -0.000000     0.000000
    0.010000    -0.010000     0.000000
    0.010000     0.010000    -0.000000
   -0.020000    -0.000000     0.000000
    0.000000    -0.010000     0.000000
    0.010000     0.010000     0.000000
   -0.000000    -0.010000     0.000000
   -0.020000     0.140000     0.040000
   -0.290000    -0.030000    -0.020000
    0.320000    -0.130000    -0.020000
    0.330000    -0.190000    -0.030000
   -0.330000    -0.090000    -0.040000
   -0.020000     0.220000     0.060000
   -0.020000    -0.010000     0.000000
   -0.020000     0.010000    -0.000000
   -0.020000    -0.000000     0.000000
   -0.030000     0.010000    -0.010000
   -0.010000     0.000000     0.010000
    0.060000     0.020000     0.000000
    0.050000     0.140000     0.040000
   -0.170000     0.220000     0.050000
   -0.290000     0.240000     0.060000
    0.180000     0.140000     0.040000
    0.020000     0.000000    -0.000000
    0.000000    -0.000000     0.000000
   -0.000000     0.000000    -0.000000
   -0.000000    -0.000000     0.000000
    0.030000    -0.010000     0.000000
   -0.120000    -0.000000    -0.090000
    0.000000     0.130000     0.110000
   -0.200000    -0.030000     0.050000
   -0.020000     0.000000    -0.000000
    0.100000    -0.060000     0.080000
    0.100000    -0.060000    -0.070000
   -0.000000     0.070000     0.010000
vibration    80
   -0.050000    -0.030000     0.010000
    0.050000     0.010000    -0.000000
   -0.030000     0.020000    -0.010000
   -0.010000    -0.020000     0.010000
    0.060000     0.000000    -0.000000
   -0.000000     0.020000    -0.010000
   -0.060000    -0.020000    -0.000000
   -0.040000     0.030000     0.000000
    0.190000    -0.000000     0.010000
   -0.140000    -0.090000    -0.030000
   -0.050000     0.080000     0.020000
   -0.050000     0.090000     0.020000
   -0.130000    -0.080000    -0.030000
    0.210000    -0.020000     0.000000
    0.090000     0.030000    -0.010000
    0.070000    -0.050000     0.010000
    0.060000     0.000000    -0.000000
    0.080000    -0.030000     0.020000
    0.020000     0.000000     0.010000
   -0.050000     0.040000    -0.000000
    0.390000     0.120000     0.050000
    0.320000    -0.150000    -0.040000
    0.350000    -0.160000    -0.030000
    0.400000     0.130000     0.050000
   -0.100000     0.010000     0.020000
   -0.010000     0.000000    -0.000000
    0.000000    -0.000000     0.000000
    0.000000     0.000000    -0.000000
   -0.000000     0.010000     0.000000
   -0.000000    -0.000000    -0.030000
    0.020000    -0.110000    -0.150000
    0.150000    -0.120000    -0.020000
   -0.010000    -0.010000    -0.000000
    0.010000    -0.000000    -0.020000
    0.190000     0.070000     0.020000
    0.050000     0.200000    -0.090000
vibration    81
   -0.040000    -0.040000     0.020000
    0.020000     0.070000    -0.030000
   -0.010000    -0.030000     0.010000
    0.040000     0.030000    -0.010000
    0.020000    -0.060000     0.020000
   -0.010000     0.040000    -0.010000
   -0.090000    -0.040000    -0.000000
    0.080000     0.000000    -0.000000
   -0.010000     0.380000     0.100000
   -0.150000    -0.200000    -0.060000
    0.130000    -0.250000    -0.060000
   -0.030000     0.190000     0.050000
    0.100000     0.200000     0.060000
   -0.060000    -0.360000    -0.100000
    0.060000    -0.000000    -0.000000
   -0.030000    -0.030000     0.010000
   -0.050000    -0.010000     0.010000
    0.050000    -0.000000     0.000000
    0.120000     0.030000    -0.030000
    0.100000     0.030000    -0.010000
    0.260000    -0.030000     0.010000
   -0.360000     0.060000     0.010000
    0.240000     0.030000     0.020000
   -0.300000     0.050000     0.000000
    0.020000     0.080000     0.020000
   -0.000000     0.020000    -0.010000
    0.010000    -0.010000     0.000000
   -0.010000    -0.010000     0.000000
   -0.010000    -0.020000    -0.010000
    0.020000    -0.040000    -0.030000
   -0.020000     0.060000     0.060000
   -0.020000    -0.030000    -0.000000
    0.000000    -0.020000     0.000000
   -0.030000    -0.040000     0.010000
    0.000000    -0.040000    -0.010000
    0.030000     0.060000    -0.020000
vibration    82
   -0.120000    -0.220000     0.080000
    0.060000     0.400000    -0.130000
    0.040000    -0.220000     0.070000
    0.150000     0.190000    -0.070000
   -0.020000    -0.350000     0.110000
   -0.100000     0.220000    -0.070000
   -0.050000     0.000000    -0.010000
    0.070000     0.040000     0.010000
   -0.030000    -0.080000    -0.020000
    0.030000     0.050000     0.010000
   -0.020000     0.050000     0.010000
    0.020000    -0.040000    -0.010000
   -0.010000    -0.040000    -0.010000
   -0.000000     0.070000     0.020000
    0.260000    -0.080000     0.010000
   -0.230000    -0.050000     0.020000
   -0.280000     0.020000     0.010000
    0.320000    -0.050000     0.020000
   -0.130000    -0.040000    -0.000000
   -0.160000    -0.030000    -0.040000
   -0.060000     0.010000    -0.000000
    0.060000    -0.000000    -0.000000
   -0.060000     0.010000    -0.000000
    0.050000    -0.020000    -0.000000
    0.000000    -0.010000    -0.000000
    0.010000     0.100000    -0.030000
    0.040000    -0.060000     0.020000
   -0.050000    -0.050000     0.020000
    0.000000     0.000000     0.000000
   -0.010000     0.010000     0.000000
    0.000000    -0.010000    -0.010000
    0.000000     0.010000     0.000000
   -0.000000     0.000000    -0.000000
    0.010000     0.010000    -0.000000
   -0.000000     0.010000     0.000000
   -0.010000    -0.020000     0.000000
vibration    83
   -0.290000    -0.030000     0.020000
    0.160000    -0.020000     0.000000
   -0.290000     0.110000    -0.020000
    0.320000     0.050000    -0.030000
   -0.230000     0.030000    -0.000000
    0.300000    -0.130000     0.030000
    0.050000    -0.010000    -0.000000
   -0.000000     0.010000    -0.000000
    0.050000    -0.020000    -0.000000
   -0.100000    -0.010000    -0.010000
   -0.100000     0.040000     0.010000
    0.100000    -0.040000    -0.010000
    0.110000     0.010000     0.010000
   -0.070000     0.010000     0.000000
    0.180000     0.180000    -0.070000
    0.150000    -0.230000     0.070000
   -0.270000    -0.210000     0.080000
   -0.240000     0.250000    -0.080000
   -0.000000    -0.030000     0.020000
    0.010000     0.010000     0.020000
    0.070000     0.070000     0.020000
    0.080000    -0.080000    -0.020000
   -0.090000     0.090000     0.020000
   -0.090000    -0.070000    -0.020000
    0.010000    -0.000000    -0.010000
   -0.010000    -0.000000     0.000000
   -0.000000     0.000000    -0.000000
    0.000000    -0.000000     0.000000
    0.000000    -0.010000    -0.000000
   -0.010000     0.010000     0.020000
    0.000000     0.020000     0.020000
   -0.020000     0.040000    -0.000000
    0.000000     0.010000     0.000000
   -0.010000    -0.010000     0.010000
   -0.030000    -0.030000    -0.020000
   -0.000000    -0.030000     0.010000
vibration    84
   -0.090000    -0.010000     0.010000
    0.050000    -0.010000     0.000000
   -0.090000     0.040000    -0.010000
    0.110000     0.020000    -0.010000
   -0.090000     0.020000    -0.000000
    0.100000    -0.050000     0.010000
   -0.000000    -0.020000     0.000000
    0.070000     0.020000     0.000000
   -0.220000     0.010000    -0.010000
    0.310000     0.060000     0.030000
    0.280000    -0.110000    -0.020000
   -0.280000     0.090000     0.010000
   -0.290000    -0.050000    -0.030000
    0.200000    -0.010000     0.000000
    0.050000     0.060000    -0.020000
    0.040000    -0.070000     0.020000
   -0.100000    -0.070000     0.030000
   -0.080000     0.080000    -0.030000
    0.060000    -0.010000    -0.010000
   -0.050000    -0.020000    -0.010000
   -0.260000    -0.190000    -0.060000
   -0.220000     0.240000     0.060000
    0.190000    -0.230000    -0.060000
    0.240000     0.180000     0.060000
   -0.030000    -0.000000     0.010000
   -0.010000    -0.000000     0.000000
    0.000000     0.000000    -0.000000
    0.000000     0.000000    -0.000000
   -0.010000     0.010000     0.000000
    0.020000    -0.010000    -0.040000
   -0.000000    -0.050000    -0.040000
    0.060000    -0.080000     0.000000
   -0.010000    -0.010000    -0.010000
    0.030000     0.030000    -0.030000
    0.070000     0.060000     0.040000
    0.010000     0.060000    -0.020000
vibration    85
    0.000000    -0.010000     0.000000
   -0.010000     0.020000    -0.010000
    0.030000    -0.020000     0.010000
   -0.000000     0.030000    -0.010000
   -0.100000    -0.070000     0.020000
    0.000000     0.030000    -0.010000
    0.380000     0.270000     0.010000
   -0.380000    -0.270000    -0.020000
    0.090000     0.080000     0.020000
    0.030000    -0.030000    -0.010000
    0.030000    -0.040000    -0.010000
   -0.060000     0.040000     0.010000
   -0.030000     0.010000     0.000000
    0.040000    -0.030000    -0.010000
    0.020000    -0.000000    -0.000000
   -0.030000     0.020000    -0.010000
   -0.030000     0.030000    -0.010000
   -0.030000     0.040000    -0.040000
   -0.490000     0.040000     0.050000
    0.500000    -0.040000     0.050000
    0.010000    -0.050000    -0.010000
    0.010000    -0.030000    -0.030000
    0.060000    -0.050000    -0.010000
   -0.000000     0.020000     0.010000
   -0.010000     0.000000     0.000000
    0.010000     0.070000    -0.020000
    0.010000    -0.030000     0.010000
   -0.020000    -0.030000     0.010000
   -0.000000    -0.000000    -0.000000
    0.010000    -0.000000     0.000000
    0.000000    -0.010000    -0.000000
    0.010000    -0.000000    -0.000000
    0.000000    -0.000000    -0.000000
   -0.000000    -0.000000     0.000000
    0.010000    -0.000000    -0.000000
    0.000000     0.010000    -0.000000
vibration    86
    0.030000     0.070000    -0.030000
   -0.020000    -0.170000     0.060000
   -0.020000     0.080000    -0.030000
   -0.020000    -0.040000     0.010000
    0.020000     0.060000    -0.020000
    0.010000    -0.050000     0.010000
   -0.060000    -0.050000    -0.000000
    0.060000     0.050000     0.000000
   -0.010000    -0.010000    -0.000000
   -0.010000     0.000000     0.000000
   -0.000000     0.010000     0.000000
    0.010000    -0.010000    -0.000000
    0.000000    -0.000000    -0.000000
   -0.010000     0.000000     0.000000
   -0.090000     0.050000    -0.010000
    0.090000     0.030000    -0.010000
    0.090000    -0.000000    -0.000000
   -0.080000     0.020000     0.000000
    0.100000    -0.000000    -0.010000
   -0.070000     0.010000    -0.000000
   -0.000000     0.010000     0.000000
   -0.000000     0.010000     0.000000
   -0.010000     0.010000     0.000000
    0.000000    -0.000000    -0.000000
    0.000000    -0.000000    -0.000000
    0.080000     0.740000    -0.250000
    0.120000    -0.320000     0.100000
   -0.190000    -0.290000     0.100000
    0.000000    -0.000000     0.000000
   -0.000000    -0.000000    -0.000000
   -0.000000     0.000000     0.000000
   -0.000000     0.000000     0.000000
   -0.000000    -0.000000     0.000000
    0.000000     0.000000    -0.000000
   -0.000000    -0.000000     0.000000
   -0.000000    -0.000000     0.000000
vibration    87
   -0.000000    -0.000000    -0.000000
    0.000000    -0.000000    -0.000000
   -0.000000     0.000000     0.000000
    0.000000     0.000000     0.000000
   -0.000000     0.000000     0.000000
    0.000000    -0.000000    -0.000000
    0.000000     0.000000     0.000000
   -0.000000     0.000000     0.000000
    0.000000    -0.000000    -0.000000
    0.000000     0.000000     0.000000
   -0.000000     0.000000     0.000000
    0.000000     0.000000     0.000000
   -0.000000     0.000000     0.000000
   -0.000000    -0.000000    -0.000000
   -0.000000    -0.000000    -0.000000
    0.000000    -0.000000     0.000000
    0.000000    -0.000000     0.000000
   -0.000000    -0.000000    -0.000000
    0.000000    -0.000000    -0.000000
   -0.000000    -0.000000    -0.000000
   -0.000000     0.000000     0.000000
    0.000000     0.000000     0.000000
   -0.000000    -0.000000    -0.000000
    0.000000    -0.010000    -0.000000
    0.000000    -0.000000    -0.000000
   -0.000000    -0.000000    -0.000000
    0.000000    -0.000000    -0.000000
    0.000000     0.000000     0.000000
   -0.000000    -0.020000    -0.040000
    0.090000     0.230000    -0.140000
   -0.220000    -0.010000    -0.030000
    0.150000     0.030000     0.690000
   -0.000000    -0.030000     0.020000
   -0.040000     0.120000     0.190000
   -0.090000     0.290000    -0.450000
    0.170000    -0.050000     0.010000
vibration    88
   -0.000000    -0.000000    -0.000000
    0.000000    -0.000000    -0.000000
   -0.000000     0.000000     0.000000
    0.000000     0.000000    -0.000000
   -0.000000     0.000000     0.000000
    0.000000    -0.000000     0.000000
    0.000000     0.000000     0.000000
   -0.000000    -0.000000    -0.000000
    0.000000    -0.000000     0.000000
   -0.000000    -0.000000    -0.000000
   -0.000000     0.000000     0.000000
    0.000000    -0.000000    -0.000000
    0.000000     0.000000     0.000000
   -0.000000     0.000000     0.000000
   -0.000000     0.000000    -0.000000
   -0.000000    -0.000000     0.000000
   -0.000000    -0.000000     0.000000
   -0.000000     0.000000    -0.000000
   -0.000000     0.000000    -0.000000
   -0.000000     0.000000    -0.000000
   -0.000000     0.000000     0.000000
   -0.000000    -0.000000    -0.000000
    0.000000     0.010000     0.000000
    0.000000    -0.010000    -0.000000
    0.000000     0.000000    -0.000000
   -0.000000     0.000000    -0.000000
    0.000000    -0.000000    -0.000000
    0.000000     0.000000    -0.000000
   -0.000000    -0.020000    -0.030000
    0.060000     0.170000    -0.100000
   -0.150000    -0.000000    -0.020000
    0.110000     0.030000     0.540000
    0.000000     0.040000    -0.030000
    0.050000    -0.150000    -0.230000
    0.110000    -0.380000     0.580000
   -0.200000     0.060000    -0.010000
vibration    89
   -0.000000     0.000000     0.000000
   -0.000000    -0.000000    -0.000000
   -0.000000    -0.000000    -0.000000
   -0.000000    -0.000000    -0.000000
    0.000000    -0.000000    -0.000000
   -0.000000    -0.000000     0.000000
   -0.000000     0.000000    -0.000000
    0.000000     0.000000     0.000000
    0.000000    -0.000000    -0.000000
    0.000000     0.000000    -0.000000
   -0.000000    -0.000000    -0.000000
    0.000000     0.000000     0.000000
    0.000000    -0.000000    -0.000000
    0.000000    -0.000000     0.000000
    0.000000    -0.000000     0.000000
    0.000000     0.000000    -0.000000
   -0.000000     0.000000    -0.000000
    0.000000    -0.000000    -0.000000
    0.000000    -0.000000     0.000000
    0.000000    -0.000000    -0.000000
   -0.000000     0.000000     0.000000
   -0.000000    -0.000000    -0.000000
   -0.010000    -0.020000    -0.000000
   -0.000000     0.000000     0.000000
    0.000000     0.000000     0.000000
    0.000000    -0.000000    -0.000000
   -0.000000    -0.000000     0.000000
   -0.000000    -0.000000    -0.000000
   -0.000000     0.010000    -0.010000
   -0.050000    -0.120000     0.060000
    0.040000     0.000000     0.000000
    0.010000     0.000000     0.050000
   -0.010000    -0.020000    -0.080000
   -0.190000     0.480000     0.680000
    0.070000    -0.230000     0.320000
    0.270000    -0.080000    -0.010000
vibration    90
   -0.000000     0.000000     0.000000
    0.000000    -0.000000    -0.000000
    0.000000    -0.000000    -0.000000
    0.000000    -0.000000    -0.000000
   -0.000000     0.000000    -0.000000
    0.000000     0.000000     0.000000
    0.000000     0.000000     0.000000
   -0.000000     0.000000    -0.000000
   -0.000000    -0.000000    -0.000000
    0.000000     0.000000     0.000000
   -0.000000     0.000000     0.000000
    0.000000     0.000000     0.000000
   -0.000000     0.000000     0.000000
   -0.000000    -0.000000    -0.000000
   -0.000000     0.000000     0.000000
    0.000000    -0.000000    -0.000000
    0.000000    -0.000000     0.000000
   -0.000000     0.000000     0.000000
    0.000000    -0.000000    -0.000000
   -0.000000    -0.000000     0.000000
   -0.000000     0.000000     0.000000
    0.000000     0.000000     0.000000
   -0.000000    -0.000000    -0.000000
    0.010000    -0.020000    -0.010000
    0.000000     0.000000    -0.000000
   -0.000000    -0.000000    -0.000000
    0.000000     0.000000     0.000000
    0.000000    -0.000000    -0.000000
    0.010000    -0.060000     0.060000
    0.300000     0.700000    -0.370000
   -0.310000    -0.020000    -0.020000
   -0.090000    -0.030000    -0.380000
   -0.000000    -0.000000    -0.010000
   -0.030000     0.070000     0.100000
    0.010000    -0.040000     0.060000
    0.050000    -0.010000    -0.000000
vibration    91
   -0.000000    -0.000000    -0.000000
    0.000000    -0.000000    -0.000000
    0.000000    -0.000000    -0.000000
    0.000000    -0.000000    -0.000000
   -0.000000    -0.000000     0.000000
    0.000000    -0.000000    -0.000000
    0.000000    -0.000000    -0.000000
    0.000000    -0.000000    -0.000000
    0.000000     0.000000     0.000000
   -0.000000     0.000000     0.000000
    0.000000    -0.000000    -0.000000
   -0.000000    -0.000000    -0.000000
    0.000000    -0.000000    -0.000000
    0.000000     0.000000     0.000000
    0.000000    -0.000000     0.000000
   -0.000000    -0.000000    -0.000000
   -0.000000     0.000000    -0.000000
   -0.000000    -0.000000     0.000000
   -0.000000     0.000000     0.000000
   -0.000000     0.000000     0.000000
    0.000000    -0.000000    -0.000000
   -0.000000    -0.000000    -0.000000
    0.010000     0.010000     0.000000
   -0.010000     0.010000     0.000000
    0.000000     0.000000     0.000000
   -0.000000    -0.000000    -0.000000
   -0.000000    -0.000000    -0.000000
    0.000000    -0.000000    -0.000000
    0.060000     0.020000     0.000000
   -0.080000    -0.230000     0.130000
   -0.620000    -0.020000    -0.080000
   -0.000000     0.000000    -0.080000
   -0.060000     0.030000     0.010000
    0.040000    -0.140000    -0.220000
    0.000000    -0.040000     0.080000
    0.640000    -0.170000     0.020000
vibration    92
   -0.000000     0.000000     0.000000
   -0.000000     0.000000     0.000000
   -0.000000    -0.000000     0.000000
   -0.000000     0.000000    -0.000000
    0.000000    -0.000000     0.000000
   -0.000000    -0.000000     0.000000
   -0.000000     0.000000    -0.000000
   -0.000000     0.000000    -0.000000
   -0.000000    -0.000000     0.000000
   -0.000000     0.000000     0.000000
   -0.000000    -0.000000    -0.000000
   -0.000000    -0.000000    -0.000000
   -0.000000     0.000000     0.000000
    0.000000    -0.000000    -0.000000
    0.000000    -0.000000     0.000000
    0.000000     0.000000    -0.000000
    0.000000     0.000000    -0.000000
    0.000000     0.000000    -0.000000
    0.000000    -0.000000    -0.000000
    0.000000    -0.000000    -0.000000
    0.000000    -0.000000    -0.000000
    0.000000     0.000000     0.000000
    0.010000     0.010000     0.000000
    0.010000    -0.010000    -0.000000
   -0.000000     0.000000    -0.000000
    0.000000    -0.000000     0.000000
   -0.000000    -0.000000     0.000000
   -0.000000     0.000000     0.000000
   -0.060000    -0.020000    -0.000000
    0.080000     0.220000    -0.120000
    0.660000     0.020000     0.080000
    0.000000    -0.000000     0.080000
   -0.060000     0.030000     0.010000
    0.040000    -0.130000    -0.200000
    0.000000    -0.040000     0.070000
    0.620000    -0.170000     0.020000
vibration    93
   -0.000000    -0.000000     0.000000
    0.000000    -0.000000     0.000000
   -0.000000    -0.000000     0.000000
   -0.000000     0.000000    -0.000000
    0.000000    -0.000000     0.000000
    0.000000     0.000000    -0.000000
    0.000000     0.010000     0.000000
    0.020000    -0.080000    -0.000000
   -0.000000    -0.000000    -0.000000
   -0.000000     0.000000     0.000000
   -0.000000    -0.000000    -0.000000
    0.000000    -0.000000    -0.000000
    0.000000    -0.000000     0.000000
   -0.000000     0.000000    -0.000000
   -0.000000     0.010000    -0.000000
    0.000000     0.000000    -0.000000
    0.000000    -0.000000     0.000000
   -0.040000    -0.050000     0.020000
    0.010000    -0.030000    -0.000000
   -0.310000     0.940000     0.050000
    0.030000    -0.050000    -0.010000
    0.010000     0.010000     0.000000
    0.000000     0.000000     0.000000
    0.000000    -0.000000    -0.000000
    0.000000    -0.000000     0.000000
   -0.000000     0.000000    -0.000000
    0.000000    -0.000000    -0.000000
    0.000000     0.000000     0.000000
   -0.000000     0.000000     0.000000
    0.000000     0.000000    -0.000000
    0.000000     0.000000     0.000000
   -0.000000    -0.000000    -0.000000
   -0.000000    -0.000000    -0.000000
   -0.000000     0.000000     0.000000
   -0.000000     0.000000    -0.000000
    0.000000    -0.000000     0.000000
vibration    94
    0.000000    -0.000000     0.000000
   -0.000000    -0.000000     0.000000
   -0.000000    -0.000000     0.000000
   -0.000000    -0.000000     0.000000
    0.000000    -0.000000     0.000000
    0.000000     0.000000    -0.000000
   -0.000000     0.000000     0.000000
    0.000000    -0.000000    -0.000000
    0.000000     0.000000     0.000000
    0.040000    -0.080000    -0.020000
    0.000000     0.000000     0.000000
    0.000000     0.010000     0.000000
    0.000000    -0.000000    -0.000000
    0.000000     0.000000     0.000000
   -0.000000     0.000000    -0.000000
    0.000000     0.000000    -0.000000
   -0.000000     0.000000    -0.000000
   -0.000000    -0.000000     0.000000
    0.000000    -0.010000    -0.000000
   -0.020000     0.050000     0.000000
   -0.410000     0.870000     0.220000
   -0.020000    -0.030000    -0.010000
   -0.070000    -0.100000    -0.030000
   -0.010000     0.020000     0.000000
    0.000000    -0.000000     0.000000
    0.000000    -0.000000    -0.000000
   -0.000000     0.000000    -0.000000
   -0.000000     0.000000     0.000000
    0.000000     0.000000     0.000000
    0.000000    -0.000000     0.000000
    0.000000    -0.000000    -0.000000
   -0.000000    -0.000000    -0.000000
   -0.000000     0.000000     0.000000
    0.000000    -0.000000    -0.000000
   -0.000000     0.000000    -0.000000
    0.000000    -0.000000     0.000000
vibration    95
    0.000000     0.000000    -0.000000
   -0.000000     0.000000     0.000000
    0.000000    -0.000000     0.000000
   -0.000000     0.000000    -0.000000
   -0.000000    -0.000000     0.000000
   -0.000000     0.000000    -0.000000
    0.020000    -0.050000    -0.000000
    0.000000    -0.000000    -0.000000
    0.000000    -0.000000    -0.000000
   -0.000000     0.000000     0.000000
    0.040000     0.050000     0.020000
    0.000000     0.000000     0.000000
    0.000000    -0.010000    -0.000000
    0.000000    -0.000000    -0.000000
    0.000000    -0.000000     0.000000
    0.000000     0.000000    -0.000000
    0.010000    -0.020000     0.010000
    0.000000     0.000000    -0.000000
   -0.200000     0.600000     0.000000
   -0.010000     0.030000     0.000000
    0.010000    -0.030000    -0.010000
   -0.430000    -0.600000    -0.190000
   -0.000000    -0.000000    -0.000000
   -0.040000     0.100000     0.020000
    0.000000     0.000000     0.000000
   -0.000000     0.000000    -0.000000
    0.000000     0.000000    -0.000000
    0.000000    -0.000000     0.000000
   -0.000000    -0.000000     0.000000
    0.000000     0.000000    -0.000000
    0.000000     0.000000     0.000000
   -0.000000    -0.000000    -0.000000
    0.000000    -0.000000     0.000000
   -0.000000     0.000000     0.000000
   -0.000000     0.000000    -0.000000
   -0.000000     0.000000    -0.000000
vibration    96
    0.000000     0.000000    -0.000000
   -0.000000    -0.000000     0.000000
   -0.000000    -0.000000     0.000000
   -0.000000     0.000000    -0.000000
   -0.000000    -0.000000     0.000000
   -0.000000     0.000000    -0.000000
    0.020000    -0.060000    -0.000000
    0.000000     0.000000    -0.000000
   -0.000000     0.000000     0.000000
    0.000000    -0.000000    -0.000000
   -0.030000    -0.040000    -0.010000
   -0.000000    -0.000000    -0.000000
   -0.000000     0.010000     0.000000
   -0.000000     0.000000     0.000000
    0.000000    -0.000000     0.000000
    0.000000     0.010000    -0.000000
    0.020000    -0.050000     0.010000
    0.000000     0.000000    -0.000000
   -0.240000     0.730000     0.010000
   -0.000000     0.020000     0.000000
   -0.010000     0.030000     0.010000
    0.360000     0.490000     0.150000
    0.000000     0.000000     0.000000
    0.040000    -0.090000    -0.020000
   -0.000000     0.000000    -0.000000
   -0.000000    -0.000000    -0.000000
    0.000000     0.000000    -0.000000
    0.000000    -0.000000     0.000000
    0.000000     0.000000    -0.000000
   -0.000000    -0.000000     0.000000
   -0.000000    -0.000000    -0.000000
    0.000000     0.000000     0.000000
   -0.000000     0.000000    -0.000000
   -0.000000    -0.000000    -0.000000
    0.000000    -0.000000     0.000000
    0.000000    -0.000000     0.000000
vibration    97
    0.000000    -0.000000     0.000000
    0.000000     0.000000    -0.000000
    0.000000     0.010000    -0.000000
    0.030000    -0.070000     0.020000
    0.000000     0.000000    -0.000000
    0.000000     0.000000    -0.000000
    0.000000    -0.000000    -0.000000
    0.000000     0.000000     0.000000
   -0.000000    -0.000000    -0.000000
    0.000000     0.000000     0.000000
   -0.000000    -0.000000    -0.000000
   -0.000000    -0.000000    -0.000000
   -0.000000     0.000000     0.000000
   -0.000000    -0.000000     0.000000
   -0.010000     0.020000    -0.010000
   -0.100000    -0.120000     0.040000
   -0.400000     0.850000    -0.260000
   -0.030000    -0.040000     0.010000
   -0.020000     0.060000     0.000000
    0.000000    -0.000000     0.000000
   -0.000000     0.000000     0.000000
    0.010000     0.010000     0.000000
    0.000000     0.000000     0.000000
    0.000000    -0.000000    -0.000000
   -0.000000     0.000000    -0.000000
    0.000000     0.000000    -0.000000
    0.000000     0.000000    -0.000000
    0.000000    -0.000000     0.000000
    0.000000     0.000000    -0.000000
   -0.000000    -0.000000     0.000000
   -0.000000    -0.000000    -0.000000
    0.000000     0.000000     0.000000
    0.000000    -0.000000    -0.000000
   -0.000000     0.000000     0.000000
   -0.000000     0.000000    -0.000000
   -0.000000     0.000000    -0.000000
vibration    98
   -0.000000     0.010000    -0.000000
   -0.000000     0.000000    -0.000000
   -0.000000    -0.000000     0.000000
    0.000000    -0.000000     0.000000
   -0.000000     0.000000    -0.000000
   -0.050000    -0.060000     0.020000
    0.000000     0.000000     0.000000
    0.000000    -0.010000    -0.000000
   -0.000000     0.000000    -0.000000
    0.000000    -0.000000    -0.000000
   -0.000000    -0.000000    -0.000000
    0.000000     0.000000     0.000000
   -0.000000     0.000000     0.000000
   -0.000000    -0.000000    -0.000000
    0.080000    -0.170000     0.050000
    0.000000     0.000000    -0.000000
   -0.020000     0.050000    -0.010000
    0.570000     0.740000    -0.280000
    0.000000    -0.000000    -0.000000
   -0.020000     0.060000     0.000000
   -0.000000     0.000000     0.000000
    0.000000     0.000000     0.000000
   -0.000000    -0.000000    -0.000000
    0.000000    -0.000000    -0.000000
    0.000000     0.000000     0.000000
   -0.000000     0.000000    -0.000000
   -0.000000    -0.000000     0.000000
    0.000000    -0.000000    -0.000000
    0.000000     0.000000    -0.000000
   -0.000000    -0.000000     0.000000
   -0.000000     0.000000    -0.000000
   -0.000000     0.000000    -0.000000
   -0.000000    -0.000000     0.000000
    0.000000    -0.000000     0.000000
   -0.000000     0.000000    -0.000000
    0.000000    -0.000000     0.000000
vibration    99
    0.000000     0.000000    -0.000000
   -0.000000    -0.000000     0.000000
    0.000000     0.000000    -0.000000
    0.000000    -0.000000     0.000000
   -0.000000     0.000000    -0.000000
   -0.000000    -0.000000     0.000000
    0.000000    -0.000000     0.000000
    0.000000     0.000000    -0.000000
   -0.000000     0.000000     0.000000
   -0.000000     0.000000     0.000000
   -0.010000    -0.010000    -0.000000
   -0.000000     0.000000    -0.000000
    0.030000    -0.080000    -0.020000
    0.000000     0.000000     0.000000
    0.000000    -0.000000     0.000000
   -0.000000    -0.000000     0.000000
   -0.000000     0.000000    -0.000000
    0.000000     0.000000    -0.000000
   -0.000000     0.010000     0.000000
    0.000000    -0.000000    -0.000000
    0.000000    -0.010000    -0.000000
    0.090000     0.110000     0.040000
    0.000000     0.000000     0.000000
   -0.400000     0.870000     0.220000
   -0.000000    -0.000000    -0.000000
   -0.000000     0.000000     0.000000
    0.000000     0.000000     0.000000
    0.000000    -0.000000    -0.000000
   -0.000000    -0.000000     0.000000
    0.010000     0.020000    -0.010000
    0.010000     0.000000     0.000000
    0.000000    -0.000000     0.000000
    0.000000     0.000000    -0.000000
   -0.000000     0.000000     0.000000
    0.000000     0.000000    -0.000000
   -0.000000     0.000000    -0.000000
vibration   100
   -0.000000     0.000000    -0.000000
    0.000000    -0.000000    -0.000000
   -0.000000    -0.000000     0.000000
   -0.000000     0.000000    -0.000000
   -0.000000    -0.000000     0.000000
    0.000000    -0.000000     0.000000
   -0.000000     0.000000    -0.000000
   -0.000000    -0.000000    -0.000000
    0.000000     0.000000     0.000000
    0.010000    -0.010000    -0.000000
    0.000000     0.000000     0.000000
   -0.050000    -0.070000    -0.020000
    0.000000     0.000000     0.000000
   -0.000000     0.000000     0.000000
    0.000000    -0.000000     0.000000
    0.000000     0.000000    -0.000000
    0.000000    -0.000000     0.000000
    0.000000    -0.000000     0.000000
    0.000000    -0.000000    -0.000000
   -0.000000     0.000000     0.000000
   -0.050000     0.110000     0.030000
   -0.010000    -0.010000    -0.000000
    0.560000     0.780000     0.240000
   -0.000000    -0.000000    -0.000000
    0.000000    -0.000000    -0.000000
    0.000000    -0.000000    -0.000000
   -0.000000    -0.000000     0.000000
   -0.000000     0.000000    -0.000000
   -0.000000     0.000000     0.000000
    0.000000     0.000000    -0.000000
    0.000000    -0.000000     0.000000
   -0.000000     0.000000     0.000000
    0.000000    -0.000000    -0.000000
   -0.010000     0.020000     0.020000
   -0.000000     0.000000    -0.000000
   -0.010000     0.000000    -0.000000
vibration   101
    0.040000    -0.070000     0.020000
    0.000000     0.000000    -0.000000
    0.000000     0.010000    -0.000000
   -0.000000     0.000000    -0.000000
   -0.000000     0.000000    -0.000000
   -0.010000    -0.010000     0.000000
    0.000000    -0.000000     0.000000
    0.000000    -0.000000    -0.000000
    0.000000     0.000000    -0.000000
    0.000000    -0.000000    -0.000000
   -0.000000    -0.000000    -0.000000
   -0.000000    -0.000000    -0.000000
    0.000000     0.000000    -0.000000
   -0.000000     0.000000    -0.000000
   -0.410000     0.840000    -0.260000
   -0.040000    -0.050000     0.020000
    0.010000    -0.020000     0.010000
    0.120000     0.150000    -0.060000
    0.000000    -0.000000    -0.000000
   -0.000000     0.010000     0.000000
   -0.000000     0.000000     0.000000
    0.000000     0.000000     0.000000
    0.000000     0.000000     0.000000
    0.000000    -0.000000    -0.000000
    0.000000    -0.000000     0.000000
    0.000000    -0.000000     0.000000
    0.000000     0.000000    -0.000000
   -0.000000     0.000000    -0.000000
   -0.000000     0.000000    -0.000000
   -0.000000    -0.000000     0.000000
    0.000000     0.000000    -0.000000
   -0.000000    -0.000000    -0.000000
   -0.000000    -0.000000     0.000000
   -0.000000     0.000000     0.000000
   -0.000000     0.000000    -0.000000
    0.000000    -0.000000     0.000000
vibration   102
    0.000000    -0.010000     0.000000
   -0.000000     0.000000    -0.000000
   -0.050000    -0.060000     0.020000
    0.010000    -0.010000     0.000000
    0.000000     0.000000    -0.000000
   -0.000000     0.000000    -0.000000
   -0.000000    -0.000000     0.000000
   -0.000000     0.000000     0.000000
   -0.000000    -0.000000    -0.000000
   -0.000000     0.000000     0.000000
   -0.000000    -0.000000    -0.000000
    0.000000     0.000000     0.000000
    0.000000    -0.000000    -0.000000
    0.000000    -0.000000     0.000000
   -0.030000     0.070000    -0.020000
    0.590000     0.730000    -0.270000
   -0.070000     0.140000    -0.040000
    0.000000     0.000000    -0.000000
   -0.000000     0.000000     0.000000
    0.000000    -0.000000     0.000000
    0.000000    -0.000000    -0.000000
    0.000000     0.000000     0.000000
   -0.000000    -0.000000    -0.000000
   -0.000000     0.000000     0.000000
   -0.000000     0.000000    -0.000000
   -0.000000    -0.000000     0.000000
    0.000000     0.000000    -0.000000
   -0.000000     0.000000    -0.000000
    0.000000    -0.000000    -0.000000
    0.000000     0.000000    -0.000000
   -0.000000     0.000000    -0.000000
    0.000000     0.000000     0.000000
    0.000000     0.000000     0.000000
    0.000000    -0.000000    -0.000000
    0.000000    -0.000000     0.000000
   -0.000000     0.000000    -0.000000
