# Supplementary material for: Umbrella Sampling for Excited States Using a Semiempirical Method
Source: JACS Au. 2026 May 18;6(6):3547–69. doi: 10.1021/jacsau.6c00302 (PMC13291962; doi:10.1021/jacsau.6c00302)
Supplement: Supplementary file 2 [file au6c00302_si_003.zip › inputs/nonadiabatic_dynamics/cis_freq.molden]

[Molden Format]
[SCFCONV]
scf-first    1 THROUGH   16
    536.335540
    535.956115
    535.613960
    535.603262
    535.601581
    535.601410
    535.601375
    535.601369
    535.601366
    535.601365
    535.601365
    535.601365
    535.601365
    535.601365
    535.601365
    535.601365
[GEOMETRIES] XYZ
   36
 
 C    -2.249472    -0.490942    -0.945973
 C    -3.396545    -0.531289    -0.140638
 C    -3.735199     0.516390     0.724545
 C    -2.885772     1.630654     0.784924
 C    -1.703496     1.699068     0.013501
 C    -1.411362     0.628173    -0.865152
 C    -0.845955     2.901252     0.083718
 C     0.515656     2.934901     0.041198
 C     1.431456     1.778619     0.047554
 C     2.617515     1.803686    -0.717212
 C     1.202493     0.637365     0.848807
 C     3.507702     0.722216    -0.731165
 C     2.089430    -0.444378     0.849688
 C     3.255304    -0.446102     0.035918
 H    -2.035169    -1.320722    -1.622764
 H    -4.644493     0.449793     1.325465
 H    -3.137437     2.461453     1.454026
 H    -0.519275     0.681452    -1.496635
 H    -1.373871     3.861153     0.165967
 H     0.988951     3.926627     0.010671
 H     2.848282     2.687554    -1.324167
 H     0.324472     0.604387     1.502622
 H     4.406458     0.798856    -1.346707
 H     1.867805    -1.291538     1.502282
 N     4.107482    -1.551996    -0.015017
 N    -4.283983    -1.712154    -0.216503
 O    -3.951448    -2.622738    -0.978654
 O    -5.295684    -1.707417     0.488506
 C     4.008235    -2.521664     1.066473
 H     3.009637    -2.985900     1.080015
 H     4.740097    -3.322768     0.887157
 H     4.201341    -2.080638     2.067038
 C     5.450534    -1.334816    -0.532805
 H     5.412815    -1.013982    -1.585809
 H     6.022074    -0.576011     0.042163
 H     5.997739    -2.288230    -0.499785
[FREQ]
   18.8600
   24.5000
   32.8000
   50.5800
   66.7600
   80.0400
  119.0500
  141.0000
  161.8700
  183.0500
  212.9500
  228.4300
  267.6200
  286.0300
  311.2000
  322.2000
  366.9000
  394.5000
  404.6600
  411.9000
  440.6000
  473.4600
  492.3900
  507.6700
  528.4400
  552.4600
  591.8300
  614.5400
  628.9300
  641.2000
  649.4800
  679.9300
  714.9600
  747.3800
  753.9400
  797.7300
  803.4500
  808.5300
  839.5600
  844.1600
  863.8400
  890.5900
  905.1200
  924.7500
  938.6400
  956.9800
  959.9300
  974.0800
 1017.3700
 1022.2900
 1082.7700
 1114.8800
 1129.7800
 1140.6300
 1144.9600
 1151.0300
 1172.1500
 1192.6200
 1193.6000
 1209.1801
 1237.1500
 1257.4301
 1281.7200
 1304.4700
 1334.2800
 1385.1801
 1411.1600
 1416.1600
 1421.6300
 1435.9100
 1439.8000
 1475.6000
 1482.7600
 1490.5200
 1496.7100
 1501.8101
 1513.5200
 1522.8400
 1525.8600
 1563.1600
 1604.0900
 1638.9900
 1653.5601
 1671.5000
 1679.2100
 1802.3800
 3023.9099
 3030.3101
 3144.1799
 3145.4299
 3172.2600
 3191.2300
 3195.8301
 3198.3101
 3204.8201
 3218.5701
 3221.1899
 3238.1201
 3260.4399
 3260.6001
 3269.6899
 3270.1201
[INT]
    0.4700     0.0000
    0.0100     0.0000
    0.1300     0.0000
    0.4700     0.0000
    0.2700     0.0000
    2.0000     0.0000
    1.5400     0.0000
    2.0000     0.0000
    1.9300     0.0000
   11.7600     0.0000
    0.1300     0.0000
    2.2600     0.0000
    2.2900     0.0000
    0.8600     0.0000
    0.3700     0.0000
    5.7700     0.0000
    3.6400     0.0000
    7.0800     0.0000
    0.2900     0.0000
    1.0000     0.0000
    3.0500     0.0000
    2.3500     0.0000
    8.0700     0.0000
   11.2600     0.0000
    3.0800     0.0000
    3.5300     0.0000
    1.5700     0.0000
    2.8500     0.0000
    2.0600     0.0000
    2.0500     0.0000
   11.5700     0.0000
    6.6400     0.0000
   18.0800     0.0000
    4.3600     0.0000
    8.6400     0.0000
    9.7800     0.0000
   39.3800     0.0000
    5.3800     0.0000
    0.6100     0.0000
   19.9200     0.0000
   79.2800     0.0000
   11.2300     0.0000
    9.9500     0.0000
    1.6000     0.0000
    0.2900     0.0000
    7.8700     0.0000
    0.3400     0.0000
   22.5100     0.0000
    0.9400     0.0000
    5.9300     0.0000
   14.6600     0.0000
    8.3700     0.0000
    1.8200     0.0000
   12.4400     0.0000
    1.2000     0.0000
   88.3400     0.0000
    2.0900     0.0000
    5.6400     0.0000
   10.1500     0.0000
   11.3000     0.0000
    1.3900     0.0000
    2.1600     0.0000
   30.5000     0.0000
    0.0800     0.0000
    8.1200     0.0000
  165.7000     0.0000
   42.6000     0.0000
  185.1900     0.0000
   15.2400     0.0000
   24.2100     0.0000
    7.7200     0.0000
    9.4200     0.0000
    3.9200     0.0000
   14.6200     0.0000
    1.2500     0.0000
   10.6500     0.0000
    0.8200     0.0000
   42.6300     0.0000
   19.5800     0.0000
  166.9000     0.0000
    1.4900     0.0000
    3.7500     0.0000
   22.9200     0.0000
  151.4600     0.0000
   32.1600     0.0000
   76.5900     0.0000
   55.1000     0.0000
  113.8000     0.0000
   27.6600     0.0000
   23.5600     0.0000
    3.0700     0.0000
    4.6100     0.0000
   21.6200     0.0000
   31.7900     0.0000
   11.9300     0.0000
    7.1200     0.0000
    6.1000     0.0000
    1.7000     0.0000
    8.8000     0.0000
    6.0600     0.0000
    1.8900     0.0000
    0.9600     0.0000
[FR-COORD]
 C    -4.250887    -0.927746    -1.787630
 C    -6.418542    -1.003991    -0.265767
 C    -7.058505     0.975836     1.369192
 C    -5.453320     3.081490     1.483292
 C    -3.219142     3.210774     0.025513
 C    -2.667088     1.187075    -1.634901
 C    -1.598624     5.482573     0.158204
 C     0.974449     5.546161     0.077853
 C     2.705061     3.361104     0.089864
 C     4.946388     3.408474    -1.355335
 C     2.272383     1.204446     1.604013
 C     6.628598     1.364791    -1.381702
 C     3.948452    -0.839753     1.605678
 C     6.151635    -0.843011     0.067875
 H    -3.845913    -2.495804    -3.066580
 H    -8.776822     0.849986     2.504767
 H    -5.928898     4.651473     2.747712
 H    -0.981288     1.287758    -2.828231
 H    -2.596241     7.296524     0.313632
 H     1.868847     7.420252     0.020165
 H     5.382474     5.078742    -2.502314
 H     0.613163     1.142126     2.839545
 H     8.327001     1.509619    -2.544908
 H     3.529641    -2.440654     2.838902
 N     7.762018    -2.932848    -0.028378
 N    -8.095557    -3.235503    -0.409131
 O    -7.467157    -4.956258    -1.849389
 O   -10.007395    -3.226551     0.923143
 C     7.574469    -4.765256     2.015342
 H     5.687391    -5.642535     2.040933
 H     8.957488    -6.279123     1.676484
 H     7.939386    -3.931837     3.906137
 C    10.300019    -2.522437    -1.006856
 H    10.228741    -1.916149    -2.996746
 H    11.380074    -1.088503     0.079677
 H    11.334087    -4.324129    -0.944457
[FR-NORM-COORD]
vibration     1
    0.100000     0.060000    -0.040000
    0.120000    -0.010000    -0.010000
    0.100000    -0.040000     0.020000
    0.050000     0.000000     0.010000
    0.020000     0.060000    -0.020000
    0.050000     0.100000    -0.050000
   -0.000000     0.090000    -0.010000
   -0.000000     0.090000     0.010000
   -0.030000     0.070000     0.020000
   -0.060000    -0.000000    -0.020000
   -0.050000     0.100000     0.070000
   -0.110000    -0.040000    -0.030000
   -0.100000     0.060000     0.060000
   -0.130000    -0.010000     0.010000
    0.120000     0.080000    -0.060000
    0.120000    -0.090000     0.040000
    0.030000    -0.020000     0.040000
    0.030000     0.150000    -0.070000
   -0.020000     0.080000    -0.010000
    0.000000     0.080000     0.020000
   -0.040000    -0.030000    -0.060000
   -0.020000     0.160000     0.100000
   -0.130000    -0.100000    -0.060000
   -0.110000     0.090000     0.090000
   -0.190000    -0.060000    -0.000000
    0.180000    -0.050000     0.000000
    0.190000    -0.020000    -0.040000
    0.210000    -0.130000     0.050000
   -0.190000    -0.030000     0.020000
   -0.220000     0.020000     0.080000
   -0.240000    -0.070000     0.010000
   -0.130000    -0.020000     0.010000
   -0.200000    -0.140000    -0.070000
   -0.230000    -0.160000    -0.070000
   -0.140000    -0.160000    -0.110000
   -0.250000    -0.170000    -0.070000
vibration     2
   -0.080000     0.060000    -0.100000
   -0.000000     0.010000     0.010000
    0.070000    -0.040000     0.090000
    0.060000    -0.030000     0.060000
   -0.010000     0.010000    -0.040000
   -0.080000     0.060000    -0.120000
   -0.000000     0.010000    -0.070000
   -0.000000    -0.010000    -0.070000
   -0.010000    -0.020000    -0.050000
    0.050000     0.020000     0.040000
   -0.070000    -0.050000    -0.120000
    0.060000     0.030000     0.070000
   -0.060000    -0.050000    -0.090000
    0.010000    -0.000000     0.000000
   -0.130000     0.090000    -0.160000
    0.130000    -0.080000     0.170000
    0.110000    -0.060000     0.120000
   -0.130000     0.090000    -0.190000
    0.010000     0.020000    -0.080000
    0.010000    -0.020000    -0.080000
    0.090000     0.050000     0.100000
   -0.110000    -0.090000    -0.180000
    0.110000     0.060000     0.150000
   -0.100000    -0.070000    -0.140000
    0.030000     0.010000     0.030000
    0.000000    -0.000000     0.040000
   -0.140000     0.110000    -0.160000
    0.160000    -0.120000     0.260000
   -0.070000    -0.050000    -0.030000
   -0.070000    -0.050000    -0.150000
   -0.050000    -0.030000     0.000000
   -0.170000    -0.100000     0.010000
    0.080000     0.060000     0.190000
    0.190000     0.100000     0.200000
    0.010000     0.040000     0.280000
    0.090000     0.060000     0.200000
vibration     3
   -0.000000     0.020000    -0.010000
    0.020000     0.000000     0.010000
    0.020000     0.010000     0.010000
    0.010000     0.020000    -0.010000
   -0.010000     0.030000    -0.040000
   -0.020000     0.030000    -0.050000
   -0.010000     0.020000    -0.040000
   -0.000000     0.010000    -0.010000
   -0.000000     0.010000     0.000000
    0.050000     0.060000     0.090000
   -0.060000    -0.040000    -0.080000
    0.050000     0.060000     0.090000
   -0.060000    -0.040000    -0.100000
   -0.010000     0.010000    -0.020000
   -0.000000     0.010000    -0.010000
    0.030000     0.000000     0.030000
    0.010000     0.010000    -0.010000
   -0.040000     0.040000    -0.070000
    0.000000     0.030000    -0.050000
    0.000000     0.010000     0.000000
    0.100000     0.100000     0.170000
   -0.100000    -0.080000    -0.140000
    0.100000     0.100000     0.160000
   -0.110000    -0.080000    -0.170000
   -0.010000     0.000000    -0.050000
    0.040000    -0.020000     0.060000
    0.170000    -0.130000     0.250000
   -0.060000     0.070000    -0.090000
   -0.150000    -0.130000    -0.180000
   -0.170000    -0.090000    -0.340000
   -0.160000    -0.130000    -0.200000
   -0.240000    -0.260000    -0.100000
    0.050000     0.050000     0.130000
    0.170000     0.150000     0.150000
   -0.020000    -0.010000     0.260000
    0.040000     0.040000     0.100000
vibration     4
   -0.080000     0.100000    -0.120000
    0.010000     0.010000     0.010000
    0.100000    -0.090000     0.160000
    0.100000    -0.090000     0.190000
    0.000000     0.010000     0.050000
   -0.090000     0.110000    -0.100000
    0.000000     0.010000     0.040000
   -0.000000    -0.010000    -0.030000
   -0.030000    -0.040000    -0.070000
   -0.030000    -0.050000    -0.070000
   -0.040000    -0.030000    -0.060000
   -0.030000    -0.050000    -0.050000
   -0.030000    -0.020000    -0.030000
   -0.010000    -0.030000    -0.010000
   -0.150000     0.170000    -0.230000
    0.170000    -0.160000     0.260000
    0.180000    -0.170000     0.310000
   -0.160000     0.190000    -0.200000
    0.010000     0.010000     0.080000
    0.020000    -0.020000    -0.040000
   -0.030000    -0.060000    -0.080000
   -0.040000    -0.030000    -0.070000
   -0.030000    -0.050000    -0.050000
   -0.030000    -0.020000    -0.030000
    0.020000    -0.010000     0.050000
    0.000000     0.020000    -0.030000
    0.080000    -0.030000     0.050000
   -0.080000     0.070000    -0.150000
    0.080000     0.090000     0.150000
    0.110000     0.040000     0.210000
    0.120000     0.120000     0.220000
    0.070000     0.210000     0.100000
    0.000000    -0.000000     0.020000
   -0.030000    -0.060000     0.000000
   -0.010000     0.050000    -0.040000
    0.030000     0.020000     0.060000
vibration     5
    0.030000    -0.030000     0.050000
    0.020000    -0.020000     0.030000
    0.020000    -0.030000     0.050000
    0.030000    -0.040000     0.070000
    0.030000    -0.030000     0.060000
    0.040000    -0.030000     0.070000
    0.010000    -0.010000     0.030000
    0.000000     0.020000    -0.040000
    0.010000     0.020000    -0.050000
   -0.060000    -0.040000    -0.160000
    0.060000     0.090000     0.050000
   -0.070000    -0.050000    -0.140000
    0.050000     0.080000     0.060000
   -0.010000     0.010000    -0.020000
    0.030000    -0.020000     0.030000
    0.020000    -0.030000     0.040000
    0.030000    -0.050000     0.070000
    0.040000    -0.030000     0.070000
   -0.020000    -0.030000     0.050000
   -0.010000     0.030000    -0.070000
   -0.110000    -0.100000    -0.250000
    0.120000     0.150000     0.130000
   -0.120000    -0.120000    -0.230000
    0.110000     0.140000     0.160000
   -0.000000     0.020000    -0.000000
   -0.020000     0.010000    -0.030000
   -0.030000     0.020000    -0.060000
   -0.030000     0.010000    -0.060000
   -0.130000    -0.070000    -0.090000
   -0.170000     0.010000    -0.200000
   -0.180000    -0.100000    -0.120000
   -0.170000    -0.170000    -0.040000
    0.070000     0.070000     0.200000
    0.230000     0.060000     0.190000
   -0.060000     0.110000     0.280000
    0.110000     0.100000     0.300000
vibration     6
    0.010000     0.090000     0.000000
   -0.020000     0.070000    -0.040000
   -0.100000     0.100000    -0.100000
   -0.120000     0.120000    -0.080000
   -0.060000     0.100000     0.000000
   -0.020000     0.100000     0.020000
    0.000000     0.040000     0.110000
    0.000000    -0.050000     0.120000
   -0.060000    -0.100000     0.000000
   -0.110000    -0.110000    -0.080000
   -0.030000    -0.120000    -0.020000
   -0.100000    -0.110000    -0.120000
   -0.020000    -0.110000    -0.050000
   -0.030000    -0.090000    -0.070000
    0.060000     0.070000     0.030000
   -0.120000     0.100000    -0.140000
   -0.160000     0.130000    -0.110000
    0.010000     0.100000     0.060000
    0.060000     0.070000     0.210000
    0.070000    -0.070000     0.220000
   -0.150000    -0.120000    -0.100000
   -0.010000    -0.130000     0.010000
   -0.140000    -0.110000    -0.170000
    0.010000    -0.120000    -0.050000
    0.050000    -0.030000    -0.020000
    0.070000     0.010000     0.020000
    0.120000     0.010000     0.040000
    0.100000    -0.060000     0.060000
    0.100000     0.010000     0.030000
    0.130000    -0.050000     0.030000
    0.150000     0.060000     0.080000
    0.050000     0.080000     0.010000
    0.080000     0.110000     0.110000
    0.170000     0.060000     0.100000
   -0.080000     0.200000     0.150000
    0.200000     0.180000     0.210000
vibration     7
   -0.120000     0.070000    -0.170000
   -0.050000     0.030000    -0.080000
    0.000000     0.000000    -0.020000
    0.010000    -0.000000    -0.030000
   -0.040000     0.020000    -0.090000
   -0.100000     0.060000    -0.170000
   -0.010000    -0.000000    -0.050000
   -0.010000    -0.030000     0.030000
   -0.010000    -0.030000     0.070000
   -0.060000    -0.050000     0.000000
    0.080000     0.020000     0.170000
   -0.030000    -0.020000     0.010000
    0.130000     0.050000     0.210000
    0.060000     0.020000     0.100000
   -0.160000     0.100000    -0.220000
    0.050000    -0.030000     0.050000
    0.060000    -0.030000     0.020000
   -0.130000     0.090000    -0.210000
    0.000000     0.010000    -0.080000
    0.000000    -0.040000     0.070000
   -0.120000    -0.080000    -0.070000
    0.110000     0.040000     0.220000
   -0.080000    -0.040000    -0.060000
    0.220000     0.100000     0.300000
    0.060000     0.030000     0.030000
   -0.010000    -0.000000     0.020000
   -0.000000    -0.040000     0.070000
    0.010000     0.000000     0.060000
    0.050000    -0.110000    -0.110000
   -0.010000    -0.000000    -0.110000
   -0.060000    -0.170000    -0.290000
    0.170000    -0.300000    -0.050000
    0.030000     0.020000    -0.060000
   -0.030000    -0.010000    -0.070000
    0.060000     0.030000    -0.120000
    0.030000     0.020000    -0.070000
vibration     8
    0.060000    -0.080000    -0.050000
    0.080000    -0.040000    -0.010000
    0.140000    -0.040000    -0.000000
    0.140000    -0.050000    -0.070000
    0.090000    -0.060000    -0.130000
    0.080000    -0.080000    -0.100000
    0.030000    -0.010000    -0.090000
    0.030000     0.030000     0.140000
   -0.000000     0.020000     0.160000
   -0.060000     0.010000     0.080000
   -0.040000    -0.020000     0.100000
   -0.120000    -0.030000    -0.030000
   -0.080000    -0.060000    -0.020000
   -0.120000    -0.050000    -0.060000
    0.030000    -0.100000    -0.040000
    0.160000    -0.020000     0.030000
    0.180000    -0.030000    -0.070000
    0.070000    -0.110000    -0.120000
   -0.030000    -0.040000    -0.170000
    0.020000     0.040000     0.230000
   -0.070000     0.020000     0.110000
   -0.020000    -0.020000     0.120000
   -0.170000    -0.050000    -0.100000
   -0.090000    -0.100000    -0.070000
   -0.080000    -0.030000    -0.110000
   -0.020000     0.030000     0.030000
   -0.120000    -0.020000     0.030000
   -0.010000     0.140000     0.040000
    0.070000     0.070000    -0.000000
    0.090000     0.020000     0.130000
    0.090000     0.090000     0.010000
    0.130000     0.190000    -0.060000
   -0.040000     0.170000     0.050000
    0.050000     0.150000     0.040000
   -0.240000     0.270000     0.110000
    0.100000     0.260000     0.130000
vibration     9
   -0.100000     0.030000    -0.140000
   -0.090000     0.010000    -0.120000
   -0.050000     0.000000    -0.100000
    0.000000    -0.040000    -0.030000
    0.040000    -0.070000     0.020000
   -0.030000    -0.020000    -0.060000
    0.050000    -0.070000     0.170000
    0.050000     0.040000     0.140000
    0.100000     0.090000     0.010000
    0.080000     0.070000    -0.030000
    0.090000     0.080000    -0.010000
    0.040000     0.030000    -0.080000
    0.040000     0.050000    -0.060000
    0.010000     0.020000    -0.090000
   -0.120000     0.050000    -0.170000
   -0.050000     0.010000    -0.090000
    0.030000    -0.070000     0.010000
   -0.010000    -0.050000    -0.040000
    0.010000    -0.110000     0.320000
   -0.030000     0.080000     0.280000
    0.090000     0.070000    -0.020000
    0.110000     0.110000     0.020000
    0.030000    -0.000000    -0.100000
    0.010000     0.050000    -0.080000
   -0.050000    -0.040000    -0.060000
   -0.050000    -0.030000     0.010000
   -0.040000    -0.090000     0.080000
    0.000000    -0.030000     0.080000
   -0.090000     0.110000     0.070000
   -0.070000     0.060000     0.070000
   -0.040000     0.110000     0.250000
   -0.190000     0.270000     0.020000
    0.010000    -0.100000     0.070000
    0.120000     0.060000     0.120000
    0.050000    -0.250000     0.230000
   -0.090000    -0.170000    -0.040000
vibration    10
   -0.010000     0.010000     0.020000
   -0.010000     0.000000     0.020000
   -0.010000     0.000000     0.020000
   -0.020000     0.010000     0.010000
   -0.020000     0.020000     0.000000
   -0.020000     0.010000     0.010000
   -0.020000     0.010000    -0.040000
   -0.010000     0.000000    -0.040000
   -0.000000     0.010000     0.000000
    0.010000     0.010000     0.020000
    0.010000     0.020000     0.020000
    0.010000     0.000000     0.020000
    0.020000     0.010000     0.020000
   -0.010000    -0.020000    -0.010000
   -0.010000     0.010000     0.020000
   -0.010000    -0.000000     0.020000
   -0.020000     0.010000     0.010000
   -0.030000     0.020000     0.000000
   -0.000000     0.020000    -0.090000
   -0.010000    -0.000000    -0.090000
    0.020000     0.010000     0.030000
    0.020000     0.020000     0.030000
    0.010000     0.010000     0.020000
    0.020000     0.030000     0.040000
   -0.050000    -0.070000    -0.110000
    0.000000    -0.000000    -0.000000
    0.020000     0.010000    -0.010000
   -0.010000    -0.030000    -0.020000
    0.080000     0.020000    -0.000000
   -0.000000     0.220000     0.340000
   -0.140000    -0.150000    -0.180000
    0.490000     0.050000    -0.090000
    0.010000    -0.020000     0.070000
    0.130000     0.330000     0.180000
    0.040000    -0.280000     0.380000
   -0.090000    -0.090000    -0.210000
vibration    11
   -0.040000     0.020000    -0.020000
   -0.050000     0.020000    -0.040000
   -0.030000     0.020000    -0.020000
    0.010000    -0.010000     0.020000
    0.030000    -0.020000     0.050000
   -0.000000    -0.010000     0.020000
    0.030000    -0.020000     0.030000
    0.030000     0.020000    -0.040000
    0.050000     0.040000    -0.030000
    0.070000     0.010000     0.010000
   -0.000000     0.050000    -0.030000
    0.020000    -0.030000     0.030000
   -0.050000     0.010000    -0.000000
   -0.040000    -0.030000     0.020000
   -0.040000     0.020000    -0.030000
   -0.040000     0.030000    -0.030000
    0.010000    -0.020000     0.030000
    0.010000    -0.030000     0.030000
    0.020000    -0.030000     0.040000
    0.000000     0.030000    -0.090000
    0.120000    -0.000000     0.010000
   -0.010000     0.090000    -0.040000
    0.030000    -0.070000     0.040000
   -0.090000     0.020000     0.010000
   -0.030000    -0.020000    -0.000000
   -0.010000    -0.010000    -0.010000
    0.020000    -0.010000     0.010000
   -0.000000    -0.040000     0.010000
    0.040000    -0.040000    -0.010000
   -0.040000     0.150000     0.200000
   -0.160000    -0.170000    -0.210000
    0.360000    -0.110000    -0.030000
   -0.050000     0.080000    -0.000000
   -0.050000    -0.280000    -0.120000
   -0.260000     0.400000    -0.220000
    0.160000     0.220000     0.370000
vibration    12
    0.080000    -0.020000    -0.030000
    0.070000    -0.030000    -0.050000
    0.030000    -0.040000    -0.060000
    0.010000    -0.030000    -0.020000
    0.020000    -0.010000     0.010000
    0.050000     0.010000    -0.010000
   -0.020000     0.000000     0.130000
   -0.030000     0.010000     0.050000
   -0.070000    -0.020000    -0.100000
   -0.050000    -0.010000    -0.070000
   -0.070000    -0.010000    -0.100000
   -0.010000     0.020000     0.020000
   -0.040000     0.020000    -0.020000
    0.010000     0.040000     0.050000
    0.110000    -0.010000    -0.030000
    0.020000    -0.060000    -0.080000
   -0.020000    -0.040000    -0.020000
    0.060000     0.030000     0.010000
   -0.040000    -0.030000     0.320000
   -0.010000     0.010000     0.180000
   -0.050000    -0.020000    -0.080000
   -0.090000    -0.010000    -0.120000
    0.020000     0.040000     0.070000
   -0.040000     0.040000     0.020000
    0.030000     0.060000     0.090000
    0.010000     0.010000     0.000000
   -0.080000    -0.040000     0.030000
    0.040000     0.110000     0.040000
    0.030000    -0.050000    -0.010000
   -0.090000     0.230000     0.190000
   -0.250000    -0.230000    -0.320000
    0.430000    -0.240000     0.000000
   -0.000000    -0.030000    -0.000000
   -0.060000     0.100000     0.040000
    0.140000    -0.160000     0.040000
   -0.100000    -0.090000    -0.160000
vibration    13
    0.000000    -0.030000     0.070000
    0.050000    -0.070000     0.130000
    0.030000    -0.030000     0.080000
   -0.050000     0.050000    -0.080000
   -0.070000     0.080000    -0.120000
   -0.070000     0.040000    -0.080000
   -0.020000     0.040000    -0.010000
   -0.000000     0.030000     0.140000
    0.030000     0.040000     0.020000
    0.030000     0.030000     0.000000
    0.040000     0.010000    -0.030000
    0.020000     0.000000    -0.050000
    0.040000     0.010000    -0.040000
    0.040000     0.010000    -0.040000
    0.010000    -0.050000     0.090000
    0.060000    -0.030000     0.120000
   -0.070000     0.070000    -0.110000
   -0.100000     0.040000    -0.120000
    0.020000     0.050000     0.100000
   -0.020000     0.040000     0.350000
    0.040000     0.040000     0.010000
    0.030000    -0.020000    -0.040000
   -0.000000    -0.010000    -0.090000
    0.030000     0.020000    -0.040000
    0.030000    -0.010000     0.010000
   -0.000000    -0.040000     0.030000
   -0.030000     0.010000    -0.040000
   -0.060000    -0.030000    -0.050000
   -0.030000     0.000000     0.030000
   -0.120000     0.230000     0.170000
   -0.240000    -0.170000    -0.100000
    0.230000    -0.050000     0.000000
    0.040000    -0.090000     0.020000
    0.080000    -0.400000    -0.090000
   -0.040000     0.130000    -0.180000
    0.110000    -0.040000     0.350000
vibration    14
    0.110000     0.030000    -0.030000
    0.100000    -0.070000    -0.050000
   -0.000000    -0.100000    -0.050000
   -0.120000    -0.020000     0.030000
   -0.110000     0.070000     0.070000
   -0.020000     0.130000     0.030000
   -0.060000     0.040000     0.040000
   -0.050000    -0.050000    -0.100000
   -0.010000    -0.030000    -0.030000
    0.040000     0.000000     0.050000
    0.050000    -0.010000     0.040000
    0.070000     0.010000     0.050000
    0.090000     0.020000     0.060000
    0.030000    -0.020000    -0.030000
    0.210000     0.070000    -0.060000
   -0.020000    -0.200000    -0.100000
   -0.230000    -0.070000     0.050000
   -0.020000     0.250000     0.040000
    0.010000     0.080000     0.010000
   -0.030000    -0.060000    -0.220000
    0.060000     0.020000     0.070000
    0.060000    -0.020000     0.050000
    0.070000     0.030000     0.050000
    0.110000     0.030000     0.080000
   -0.050000    -0.090000    -0.130000
    0.030000    -0.010000    -0.010000
   -0.120000    -0.090000     0.020000
    0.060000     0.150000     0.030000
   -0.020000     0.030000     0.010000
    0.020000    -0.060000    -0.000000
    0.070000     0.090000     0.180000
   -0.150000     0.210000    -0.050000
    0.000000    -0.010000     0.010000
    0.110000    -0.250000    -0.070000
   -0.210000     0.220000    -0.070000
    0.150000     0.090000     0.320000
vibration    15
   -0.010000    -0.010000    -0.020000
   -0.030000     0.070000    -0.050000
   -0.020000     0.030000    -0.010000
    0.040000    -0.030000     0.040000
    0.020000    -0.070000     0.020000
    0.040000    -0.060000     0.020000
   -0.040000    -0.050000    -0.050000
   -0.050000    -0.070000    -0.000000
   -0.070000    -0.070000     0.050000
   -0.070000     0.020000     0.050000
   -0.030000    -0.100000     0.020000
   -0.000000     0.070000    -0.030000
    0.070000    -0.010000    -0.010000
    0.040000     0.050000    -0.050000
   -0.050000    -0.020000    -0.010000
   -0.020000     0.020000    -0.020000
    0.090000    -0.020000     0.060000
    0.060000    -0.070000     0.050000
   -0.060000    -0.050000    -0.160000
   -0.020000    -0.090000    -0.080000
   -0.140000     0.070000     0.090000
   -0.020000    -0.180000     0.020000
   -0.020000     0.110000    -0.050000
    0.130000    -0.020000    -0.010000
    0.010000     0.030000    -0.030000
    0.020000     0.060000    -0.010000
    0.070000     0.060000     0.020000
    0.050000     0.030000     0.020000
   -0.100000     0.100000     0.010000
   -0.230000     0.380000     0.170000
   -0.370000    -0.120000    -0.060000
    0.160000     0.090000    -0.030000
    0.040000    -0.080000     0.010000
    0.120000    -0.350000    -0.080000
   -0.010000     0.070000    -0.140000
    0.050000    -0.070000     0.310000
vibration    16
    0.030000     0.040000    -0.020000
   -0.030000    -0.000000    -0.100000
   -0.020000    -0.040000    -0.040000
   -0.020000    -0.030000     0.080000
   -0.010000     0.050000     0.090000
    0.010000     0.050000     0.090000
   -0.020000     0.100000    -0.120000
   -0.010000     0.110000    -0.020000
    0.040000     0.130000     0.170000
   -0.010000     0.040000     0.060000
    0.010000     0.030000     0.040000
   -0.100000    -0.040000    -0.110000
   -0.070000    -0.050000    -0.140000
    0.000000    -0.040000    -0.060000
    0.090000     0.070000    -0.040000
   -0.020000    -0.070000    -0.050000
   -0.070000    -0.080000     0.130000
    0.040000     0.080000     0.130000
   -0.040000     0.120000    -0.450000
   -0.040000     0.120000    -0.280000
   -0.020000     0.020000     0.040000
    0.010000    -0.040000     0.030000
   -0.150000    -0.050000    -0.200000
   -0.120000    -0.090000    -0.210000
    0.110000     0.030000     0.100000
   -0.030000    -0.030000    -0.030000
   -0.070000    -0.090000     0.020000
    0.010000     0.000000     0.020000
    0.060000    -0.060000     0.010000
    0.020000     0.020000     0.010000
   -0.030000    -0.120000    -0.110000
    0.150000    -0.200000     0.060000
    0.100000    -0.100000     0.010000
    0.070000    -0.160000    -0.010000
    0.220000    -0.140000    -0.070000
    0.010000    -0.160000     0.030000
vibration    17
   -0.030000    -0.050000    -0.050000
    0.030000     0.040000     0.020000
   -0.050000    -0.030000     0.050000
   -0.080000    -0.040000    -0.010000
   -0.090000    -0.140000    -0.030000
   -0.010000    -0.100000    -0.040000
   -0.170000    -0.120000     0.020000
   -0.170000     0.040000     0.020000
    0.000000     0.130000    -0.010000
    0.020000     0.050000    -0.000000
    0.050000     0.120000    -0.000000
   -0.020000    -0.020000     0.010000
   -0.030000     0.030000    -0.060000
    0.000000    -0.060000    -0.010000
   -0.130000    -0.080000    -0.030000
   -0.040000    -0.100000     0.040000
   -0.030000     0.010000    -0.060000
    0.010000    -0.060000    -0.010000
   -0.260000    -0.180000     0.090000
   -0.320000     0.110000     0.090000
    0.080000    -0.000000    -0.060000
    0.060000     0.130000     0.010000
   -0.020000    -0.020000    -0.000000
   -0.110000     0.020000    -0.080000
    0.020000    -0.080000     0.010000
    0.080000     0.120000     0.020000
    0.120000     0.150000     0.000000
    0.090000     0.140000     0.020000
    0.130000    -0.130000     0.010000
    0.230000    -0.350000    -0.060000
    0.320000     0.040000     0.050000
   -0.030000    -0.100000     0.020000
    0.040000    -0.070000     0.030000
    0.070000    -0.150000     0.000000
   -0.010000    -0.000000    -0.010000
    0.080000    -0.040000     0.130000
vibration    18
    0.040000    -0.010000     0.060000
   -0.080000     0.060000    -0.090000
    0.020000     0.050000    -0.030000
    0.140000    -0.030000     0.060000
    0.060000     0.050000    -0.060000
    0.060000    -0.010000     0.010000
   -0.050000     0.130000    -0.020000
   -0.050000     0.120000     0.050000
   -0.130000     0.020000    -0.080000
   -0.110000    -0.020000    -0.050000
   -0.040000     0.020000    -0.030000
    0.020000     0.060000     0.120000
    0.030000     0.050000     0.020000
    0.050000    -0.000000     0.040000
    0.100000    -0.070000     0.150000
    0.040000     0.100000     0.010000
    0.220000    -0.090000     0.160000
    0.070000    -0.090000     0.020000
   -0.110000     0.090000     0.090000
    0.010000     0.090000     0.230000
   -0.100000    -0.040000    -0.090000
   -0.010000    -0.010000    -0.000000
    0.040000     0.110000     0.140000
    0.000000     0.050000     0.020000
   -0.020000    -0.100000    -0.100000
   -0.070000    -0.010000    -0.030000
   -0.020000    -0.040000     0.020000
   -0.040000    -0.090000     0.010000
    0.090000    -0.050000    -0.020000
    0.180000    -0.260000    -0.040000
    0.270000     0.090000     0.090000
   -0.060000     0.070000    -0.050000
    0.060000    -0.110000     0.030000
    0.200000    -0.320000    -0.040000
   -0.080000     0.040000    -0.030000
    0.120000    -0.060000     0.320000
vibration    19
   -0.090000     0.090000    -0.130000
    0.000000    -0.000000    -0.000000
    0.100000    -0.070000     0.130000
   -0.080000     0.090000    -0.130000
    0.010000     0.020000     0.010000
    0.100000    -0.070000     0.140000
    0.010000     0.020000    -0.000000
    0.010000     0.010000    -0.000000
   -0.020000    -0.020000     0.000000
   -0.090000    -0.060000    -0.100000
    0.050000     0.040000     0.100000
    0.070000     0.060000     0.110000
   -0.050000    -0.050000    -0.090000
    0.010000     0.010000     0.000000
   -0.170000     0.180000    -0.260000
    0.190000    -0.140000     0.250000
   -0.190000     0.160000    -0.270000
    0.190000    -0.160000     0.260000
    0.000000     0.020000    -0.020000
    0.020000    -0.000000    -0.020000
   -0.160000    -0.110000    -0.200000
    0.120000     0.070000     0.190000
    0.130000     0.120000     0.200000
   -0.110000    -0.110000    -0.180000
   -0.000000    -0.000000    -0.020000
   -0.010000    -0.010000    -0.000000
   -0.010000    -0.020000     0.000000
   -0.010000    -0.010000    -0.010000
   -0.010000     0.010000    -0.000000
   -0.020000     0.040000     0.020000
   -0.040000    -0.010000    -0.010000
    0.020000     0.020000    -0.010000
    0.010000    -0.010000    -0.000000
    0.020000    -0.060000    -0.020000
   -0.010000     0.020000    -0.030000
    0.020000    -0.000000     0.060000
vibration    20
    0.060000    -0.060000     0.080000
    0.020000    -0.010000     0.020000
   -0.080000     0.050000    -0.090000
    0.040000    -0.050000     0.080000
   -0.020000    -0.010000    -0.000000
   -0.090000     0.070000    -0.110000
    0.010000    -0.030000    -0.010000
    0.010000    -0.030000     0.000000
    0.030000    -0.010000     0.040000
   -0.070000    -0.070000    -0.130000
    0.110000     0.070000     0.160000
    0.100000     0.070000     0.110000
   -0.090000    -0.090000    -0.140000
    0.000000     0.010000    -0.010000
    0.110000    -0.110000     0.160000
   -0.150000     0.090000    -0.190000
    0.100000    -0.100000     0.170000
   -0.160000     0.150000    -0.210000
    0.030000    -0.010000    -0.050000
   -0.010000    -0.020000    -0.030000
   -0.190000    -0.140000    -0.270000
    0.190000     0.140000     0.280000
    0.170000     0.120000     0.220000
   -0.160000    -0.170000    -0.280000
    0.010000     0.020000     0.020000
    0.010000     0.000000     0.010000
    0.000000     0.010000    -0.010000
    0.010000     0.010000    -0.000000
   -0.030000     0.020000     0.010000
   -0.060000     0.100000     0.040000
   -0.110000    -0.050000    -0.030000
    0.050000    -0.000000     0.000000
   -0.010000     0.020000    -0.010000
   -0.040000     0.020000    -0.010000
    0.010000     0.020000    -0.020000
   -0.010000     0.020000    -0.020000
vibration    21
   -0.040000     0.030000    -0.050000
    0.100000    -0.090000     0.160000
   -0.020000     0.060000    -0.070000
    0.020000     0.030000    -0.080000
    0.130000    -0.080000     0.100000
   -0.010000     0.030000    -0.090000
    0.040000    -0.020000     0.130000
    0.020000     0.050000    -0.130000
   -0.060000     0.020000     0.030000
   -0.050000     0.000000     0.060000
   -0.070000     0.020000     0.050000
   -0.070000     0.000000     0.030000
   -0.060000     0.010000     0.030000
   -0.040000     0.000000     0.020000
   -0.150000     0.110000    -0.180000
   -0.120000     0.190000    -0.210000
   -0.060000     0.130000    -0.230000
   -0.130000     0.090000    -0.250000
   -0.040000    -0.070000     0.120000
    0.030000     0.030000    -0.360000
   -0.050000     0.010000     0.070000
   -0.070000     0.020000     0.060000
   -0.070000    -0.020000     0.020000
   -0.070000     0.010000     0.030000
    0.030000     0.030000    -0.060000
    0.020000    -0.040000     0.070000
   -0.020000     0.020000    -0.020000
   -0.050000    -0.020000    -0.030000
    0.050000     0.040000    -0.060000
    0.080000    -0.020000    -0.080000
    0.100000     0.080000    -0.010000
   -0.000000     0.070000    -0.060000
    0.110000    -0.110000     0.010000
    0.260000    -0.270000    -0.050000
    0.120000    -0.080000    -0.040000
    0.010000    -0.150000     0.230000
vibration    22
    0.020000    -0.030000     0.040000
   -0.050000     0.040000    -0.070000
    0.010000    -0.040000     0.040000
   -0.010000    -0.020000     0.000000
   -0.060000     0.030000    -0.070000
   -0.000000    -0.020000     0.000000
   -0.020000     0.000000     0.020000
   -0.010000     0.010000    -0.010000
    0.020000     0.020000    -0.050000
    0.070000    -0.050000     0.020000
   -0.000000     0.070000     0.020000
   -0.050000    -0.130000     0.100000
   -0.120000    -0.050000     0.080000
   -0.090000    -0.110000     0.050000
    0.080000    -0.090000     0.120000
    0.070000    -0.090000     0.120000
    0.040000    -0.060000     0.080000
    0.050000    -0.070000     0.080000
    0.010000     0.000000     0.170000
   -0.030000     0.030000     0.110000
    0.210000    -0.100000     0.010000
   -0.000000     0.190000     0.030000
    0.000000    -0.220000     0.170000
   -0.210000     0.050000     0.180000
    0.110000     0.060000    -0.070000
   -0.010000     0.020000    -0.020000
    0.020000     0.010000     0.010000
    0.010000     0.010000     0.010000
   -0.060000     0.150000    -0.070000
   -0.160000     0.360000    -0.130000
   -0.210000    -0.010000     0.090000
   -0.100000     0.210000    -0.080000
    0.170000    -0.010000    -0.080000
    0.220000    -0.020000    -0.090000
    0.250000    -0.080000    -0.070000
    0.040000    -0.080000    -0.050000
vibration    23
   -0.040000    -0.010000     0.010000
   -0.000000    -0.010000     0.010000
   -0.050000    -0.010000     0.010000
   -0.050000     0.010000     0.040000
   -0.030000    -0.010000     0.040000
   -0.060000    -0.010000     0.040000
    0.080000    -0.050000    -0.100000
    0.090000    -0.020000     0.100000
    0.120000     0.020000     0.070000
   -0.010000    -0.020000    -0.130000
   -0.090000    -0.030000    -0.090000
    0.010000     0.010000     0.030000
   -0.060000     0.010000     0.080000
    0.020000     0.120000     0.180000
   -0.040000    -0.000000    -0.000000
   -0.060000    -0.030000    -0.010000
   -0.080000     0.000000     0.040000
   -0.060000     0.010000     0.040000
    0.110000    -0.020000    -0.260000
    0.040000     0.000000     0.110000
   -0.130000    -0.110000    -0.300000
   -0.230000    -0.030000    -0.280000
   -0.100000    -0.210000    -0.150000
   -0.190000    -0.110000    -0.120000
   -0.070000     0.050000    -0.080000
    0.040000    -0.010000    -0.030000
   -0.000000    -0.040000    -0.020000
    0.070000     0.070000    -0.010000
    0.060000     0.060000    -0.090000
    0.130000    -0.100000    -0.050000
    0.170000     0.160000    -0.080000
    0.020000     0.100000    -0.100000
   -0.000000    -0.070000     0.030000
    0.200000    -0.190000    -0.010000
   -0.010000    -0.070000     0.040000
   -0.100000    -0.120000     0.230000
vibration    24
   -0.050000     0.030000    -0.050000
    0.060000    -0.050000     0.090000
   -0.050000     0.030000    -0.060000
    0.010000    -0.020000     0.030000
    0.050000    -0.050000     0.080000
    0.010000    -0.020000     0.020000
   -0.050000     0.050000    -0.080000
   -0.040000     0.120000     0.090000
   -0.010000     0.090000     0.030000
   -0.040000    -0.080000    -0.040000
    0.010000    -0.030000    -0.120000
    0.020000    -0.050000     0.080000
    0.070000     0.010000     0.020000
    0.090000    -0.080000     0.060000
   -0.140000     0.100000    -0.160000
   -0.140000     0.100000    -0.180000
   -0.060000     0.040000    -0.080000
   -0.070000     0.050000    -0.070000
   -0.150000     0.000000    -0.230000
   -0.080000     0.140000     0.090000
    0.020000    -0.160000    -0.140000
   -0.020000    -0.120000    -0.150000
   -0.050000    -0.030000     0.000000
   -0.070000     0.030000     0.000000
    0.060000    -0.110000    -0.040000
    0.030000    -0.020000     0.020000
   -0.010000    -0.000000    -0.010000
    0.010000     0.020000    -0.010000
   -0.110000     0.000000     0.060000
   -0.210000     0.220000     0.030000
   -0.260000    -0.170000     0.210000
   -0.120000     0.090000     0.020000
    0.040000     0.100000    -0.080000
   -0.120000     0.240000    -0.030000
   -0.030000     0.110000    -0.030000
    0.170000     0.160000    -0.270000
vibration    25
    0.160000    -0.060000    -0.100000
    0.070000    -0.050000    -0.130000
    0.100000    -0.150000    -0.100000
   -0.060000    -0.060000    -0.030000
   -0.040000     0.030000     0.020000
    0.040000     0.060000    -0.020000
   -0.010000     0.010000     0.040000
    0.000000    -0.000000    -0.030000
    0.080000     0.040000     0.100000
   -0.000000    -0.030000    -0.040000
   -0.020000    -0.030000    -0.030000
    0.020000    -0.010000    -0.000000
    0.010000    -0.010000     0.010000
    0.070000     0.050000     0.110000
    0.310000     0.000000    -0.130000
    0.090000    -0.320000    -0.140000
   -0.150000    -0.140000     0.030000
    0.080000     0.160000     0.050000
    0.020000     0.030000    -0.060000
   -0.030000     0.010000    -0.170000
   -0.100000    -0.120000    -0.200000
   -0.130000    -0.120000    -0.190000
   -0.110000    -0.120000    -0.190000
   -0.120000    -0.120000    -0.180000
   -0.020000    -0.010000    -0.030000
   -0.140000     0.100000     0.140000
    0.100000     0.260000     0.090000
   -0.220000    -0.160000     0.070000
   -0.020000     0.010000    -0.010000
   -0.020000     0.020000     0.020000
   -0.020000     0.000000     0.010000
   -0.010000     0.050000    -0.020000
   -0.010000     0.010000    -0.010000
    0.000000     0.030000    -0.000000
   -0.040000     0.010000     0.020000
   -0.000000     0.020000    -0.010000
vibration    26
    0.010000    -0.020000     0.110000
   -0.090000     0.070000    -0.040000
    0.020000    -0.000000     0.110000
   -0.000000     0.030000    -0.090000
    0.010000    -0.000000    -0.060000
   -0.010000     0.010000    -0.090000
   -0.000000    -0.020000     0.170000
   -0.010000     0.040000    -0.160000
    0.030000     0.070000     0.140000
   -0.050000    -0.040000     0.030000
   -0.030000    -0.030000     0.000000
   -0.000000    -0.010000    -0.020000
    0.030000     0.010000    -0.040000
    0.120000     0.040000     0.100000
    0.010000    -0.120000     0.220000
    0.100000     0.020000     0.240000
    0.110000     0.020000    -0.040000
    0.030000    -0.100000    -0.040000
   -0.040000    -0.040000     0.230000
   -0.050000     0.050000    -0.330000
   -0.180000    -0.140000    -0.170000
   -0.150000    -0.220000    -0.170000
   -0.180000    -0.050000    -0.280000
   -0.130000    -0.130000    -0.270000
    0.000000    -0.060000    -0.030000
    0.010000    -0.010000    -0.060000
   -0.020000    -0.060000    -0.010000
    0.050000     0.030000    -0.010000
   -0.040000    -0.020000     0.030000
   -0.060000     0.040000     0.050000
   -0.090000    -0.070000     0.080000
   -0.030000     0.030000     0.010000
    0.000000     0.030000    -0.030000
   -0.050000     0.100000    -0.010000
   -0.060000     0.060000     0.010000
    0.080000     0.080000    -0.100000
vibration    27
    0.070000     0.160000    -0.050000
    0.100000     0.080000     0.070000
   -0.000000     0.160000    -0.000000
    0.090000     0.070000     0.080000
   -0.030000    -0.020000    -0.060000
    0.200000     0.050000    -0.010000
   -0.170000    -0.090000    -0.020000
   -0.190000    -0.160000    -0.010000
    0.060000     0.000000    -0.030000
    0.100000     0.100000    -0.010000
    0.140000     0.010000     0.010000
   -0.060000    -0.040000    -0.030000
   -0.040000    -0.120000    -0.000000
    0.040000     0.050000     0.150000
   -0.010000     0.140000    -0.060000
   -0.020000     0.170000    -0.030000
    0.210000     0.150000     0.010000
    0.200000     0.150000     0.000000
   -0.140000    -0.090000     0.100000
   -0.280000    -0.110000     0.130000
    0.040000    -0.020000    -0.190000
    0.010000    -0.010000    -0.180000
   -0.140000    -0.230000    -0.180000
   -0.200000    -0.190000    -0.160000
   -0.030000     0.020000    -0.020000
   -0.000000    -0.030000     0.010000
   -0.110000    -0.080000     0.020000
   -0.040000    -0.110000    -0.040000
   -0.010000     0.030000    -0.020000
    0.000000     0.020000     0.010000
   -0.010000     0.030000    -0.030000
    0.010000     0.040000    -0.030000
   -0.030000    -0.000000     0.010000
    0.020000    -0.010000     0.010000
   -0.020000    -0.020000     0.030000
   -0.060000    -0.020000     0.020000
vibration    28
    0.150000    -0.100000     0.050000
   -0.000000     0.130000    -0.130000
    0.190000     0.050000     0.120000
   -0.070000     0.250000    -0.030000
    0.060000    -0.130000     0.200000
   -0.100000     0.090000    -0.110000
   -0.000000    -0.170000    -0.050000
   -0.030000    -0.030000     0.080000
    0.030000     0.060000     0.030000
   -0.070000     0.050000    -0.100000
   -0.000000    -0.020000    -0.110000
   -0.040000     0.060000     0.100000
    0.030000     0.010000     0.070000
   -0.090000    -0.080000    -0.100000
    0.120000    -0.060000    -0.010000
    0.120000    -0.010000     0.020000
   -0.080000     0.320000    -0.130000
   -0.130000     0.290000    -0.130000
   -0.080000    -0.190000    -0.290000
   -0.150000     0.020000    -0.100000
    0.030000     0.090000    -0.000000
    0.070000     0.080000    -0.010000
    0.040000     0.090000     0.210000
    0.060000     0.100000     0.210000
    0.030000    -0.010000     0.020000
   -0.030000     0.020000    -0.050000
   -0.050000    -0.060000     0.030000
   -0.010000    -0.090000    -0.020000
    0.000000    -0.020000     0.020000
   -0.010000     0.000000    -0.000000
   -0.010000    -0.040000     0.040000
   -0.010000    -0.030000     0.030000
    0.030000    -0.010000    -0.010000
   -0.000000    -0.010000    -0.010000
    0.030000     0.000000    -0.030000
    0.040000    -0.000000    -0.010000
vibration    29
   -0.060000    -0.240000    -0.150000
    0.070000    -0.050000    -0.040000
    0.220000     0.140000    -0.130000
    0.050000     0.260000     0.170000
   -0.090000     0.070000     0.010000
   -0.230000    -0.130000     0.140000
    0.010000    -0.020000     0.010000
   -0.000000    -0.000000    -0.040000
   -0.070000    -0.030000    -0.050000
    0.020000    -0.010000     0.100000
   -0.020000     0.070000     0.090000
   -0.020000    -0.030000    -0.070000
   -0.050000     0.040000    -0.080000
    0.100000     0.060000     0.100000
    0.060000    -0.200000    -0.160000
    0.220000     0.010000    -0.140000
    0.000000     0.190000     0.240000
   -0.180000    -0.060000     0.210000
    0.040000    -0.030000     0.300000
    0.010000    -0.010000     0.170000
   -0.060000    -0.040000     0.020000
   -0.070000    -0.010000     0.020000
   -0.090000    -0.010000    -0.170000
   -0.090000    -0.010000    -0.160000
    0.010000    -0.050000    -0.030000
    0.020000    -0.020000     0.000000
    0.000000    -0.020000    -0.020000
    0.010000    -0.010000    -0.020000
   -0.020000    -0.020000     0.020000
   -0.030000     0.010000     0.020000
   -0.040000    -0.050000     0.070000
   -0.030000     0.020000     0.010000
    0.030000     0.020000    -0.030000
    0.000000     0.050000    -0.010000
   -0.010000     0.030000    -0.010000
    0.080000     0.040000    -0.060000
vibration    30
   -0.050000    -0.070000     0.060000
   -0.080000    -0.060000    -0.040000
    0.040000    -0.080000    -0.000000
   -0.010000    -0.040000    -0.090000
    0.100000     0.010000     0.080000
   -0.120000    -0.010000     0.000000
    0.050000     0.120000     0.000000
    0.040000     0.040000    -0.000000
   -0.050000    -0.030000    -0.180000
   -0.020000     0.300000    -0.020000
    0.300000    -0.060000    -0.030000
   -0.290000     0.070000     0.030000
    0.010000    -0.290000     0.020000
    0.050000     0.030000     0.180000
   -0.040000    -0.010000    -0.010000
    0.010000     0.020000    -0.030000
   -0.130000    -0.050000    -0.120000
   -0.180000    -0.080000    -0.090000
    0.030000     0.120000    -0.050000
    0.180000    -0.030000    -0.120000
    0.020000     0.250000    -0.080000
    0.250000    -0.020000    -0.100000
   -0.270000    -0.030000     0.040000
   -0.110000    -0.240000     0.040000
   -0.020000    -0.040000    -0.020000
   -0.010000     0.010000    -0.020000
    0.070000     0.030000    -0.020000
    0.020000     0.070000     0.030000
   -0.030000    -0.020000     0.030000
   -0.030000     0.000000     0.060000
   -0.050000    -0.050000     0.050000
   -0.000000     0.010000     0.020000
   -0.010000    -0.010000     0.000000
   -0.020000    -0.010000     0.000000
   -0.050000     0.020000     0.000000
    0.030000     0.020000     0.010000
vibration    31
    0.070000     0.030000     0.100000
   -0.050000     0.040000    -0.050000
   -0.010000    -0.080000     0.100000
   -0.070000    -0.020000    -0.090000
    0.130000    -0.120000     0.180000
    0.000000     0.090000    -0.080000
   -0.020000     0.010000    -0.140000
   -0.010000     0.010000     0.120000
   -0.140000    -0.120000    -0.170000
    0.110000    -0.100000     0.160000
   -0.050000     0.120000     0.140000
    0.070000    -0.130000    -0.160000
   -0.100000     0.080000    -0.150000
    0.150000     0.120000     0.160000
   -0.050000     0.130000    -0.060000
   -0.130000     0.040000    -0.070000
   -0.190000     0.100000    -0.290000
   -0.130000     0.190000    -0.250000
   -0.100000    -0.030000    -0.100000
    0.050000    -0.010000     0.290000
    0.080000    -0.100000     0.160000
   -0.050000     0.070000     0.130000
    0.080000    -0.050000    -0.140000
   -0.040000     0.070000    -0.140000
   -0.020000    -0.020000    -0.040000
   -0.050000     0.040000    -0.060000
    0.010000    -0.010000     0.020000
    0.010000    -0.010000     0.020000
   -0.000000     0.010000    -0.020000
   -0.000000     0.010000    -0.010000
    0.010000     0.020000     0.020000
   -0.020000     0.050000    -0.030000
    0.000000     0.020000    -0.010000
    0.020000     0.030000    -0.010000
   -0.020000     0.010000     0.020000
    0.020000     0.020000    -0.020000
vibration    32
   -0.040000    -0.080000     0.020000
   -0.030000    -0.030000    -0.010000
    0.090000     0.010000    -0.010000
    0.050000     0.040000    -0.030000
    0.070000    -0.010000     0.070000
   -0.080000    -0.040000     0.010000
   -0.150000     0.160000     0.040000
   -0.130000     0.110000    -0.020000
    0.030000     0.030000     0.050000
    0.080000    -0.140000     0.000000
    0.100000    -0.100000    -0.030000
    0.120000    -0.100000     0.000000
    0.090000    -0.100000     0.030000
   -0.030000    -0.020000    -0.050000
   -0.100000    -0.010000    -0.090000
    0.030000     0.130000    -0.100000
   -0.060000     0.090000    -0.140000
   -0.170000    -0.020000    -0.120000
   -0.270000     0.090000     0.110000
   -0.110000     0.100000    -0.010000
    0.150000    -0.190000    -0.040000
    0.090000    -0.200000    -0.040000
    0.120000    -0.170000     0.000000
    0.110000    -0.140000    -0.030000
   -0.060000     0.150000     0.060000
   -0.030000     0.010000    -0.050000
    0.030000    -0.010000    -0.000000
    0.020000     0.020000     0.020000
    0.030000     0.120000    -0.120000
    0.080000     0.010000    -0.080000
    0.080000     0.210000    -0.250000
    0.080000     0.030000    -0.080000
   -0.150000    -0.020000     0.080000
   -0.040000    -0.080000     0.060000
   -0.050000    -0.080000     0.070000
   -0.280000    -0.090000     0.150000
vibration    33
   -0.010000     0.010000    -0.030000
   -0.080000     0.090000    -0.130000
   -0.030000     0.020000    -0.010000
   -0.030000     0.030000    -0.020000
    0.020000    -0.040000     0.040000
   -0.010000     0.010000    -0.040000
   -0.010000     0.000000     0.020000
   -0.010000     0.060000     0.060000
   -0.040000    -0.010000    -0.040000
    0.010000    -0.040000     0.020000
    0.040000    -0.010000    -0.010000
    0.000000    -0.050000    -0.020000
    0.010000    -0.020000    -0.030000
    0.030000     0.010000     0.040000
    0.190000    -0.190000     0.270000
    0.190000    -0.180000     0.290000
    0.180000    -0.120000     0.230000
    0.180000    -0.130000     0.210000
   -0.090000    -0.010000    -0.320000
   -0.010000     0.050000    -0.230000
    0.100000    -0.020000     0.080000
    0.080000    -0.010000     0.050000
    0.060000     0.010000     0.080000
    0.070000     0.030000     0.060000
   -0.020000     0.020000     0.000000
    0.220000    -0.180000     0.310000
   -0.080000     0.050000    -0.090000
   -0.060000     0.040000    -0.100000
    0.000000     0.030000    -0.030000
    0.020000     0.010000    -0.020000
    0.020000     0.050000    -0.050000
    0.010000     0.020000    -0.030000
   -0.040000    -0.000000     0.020000
   -0.010000    -0.020000     0.010000
   -0.030000    -0.010000     0.020000
   -0.060000    -0.010000     0.040000
vibration    34
    0.050000    -0.060000    -0.100000
    0.130000     0.060000     0.070000
   -0.120000     0.020000     0.080000
   -0.100000     0.030000     0.100000
   -0.110000    -0.030000    -0.070000
    0.060000    -0.060000    -0.080000
    0.100000    -0.040000     0.060000
    0.110000     0.190000     0.020000
   -0.080000     0.020000    -0.050000
   -0.050000    -0.070000     0.050000
    0.080000    -0.030000    -0.050000
   -0.070000    -0.060000    -0.000000
    0.050000    -0.060000    -0.070000
    0.080000     0.010000     0.070000
   -0.050000    -0.190000     0.010000
   -0.140000    -0.200000     0.040000
    0.040000     0.040000     0.140000
    0.160000     0.000000     0.060000
    0.020000    -0.050000    -0.280000
    0.100000     0.180000    -0.310000
    0.140000    -0.000000     0.220000
    0.220000    -0.050000     0.140000
    0.080000     0.140000     0.240000
    0.180000     0.090000     0.160000
   -0.020000     0.030000     0.000000
   -0.030000     0.110000    -0.090000
   -0.060000    -0.020000     0.080000
    0.030000    -0.090000    -0.020000
    0.010000     0.050000    -0.050000
    0.030000     0.010000    -0.040000
    0.040000     0.090000    -0.080000
    0.020000     0.040000    -0.050000
   -0.080000    -0.010000     0.040000
   -0.050000    -0.040000     0.030000
   -0.070000    -0.010000     0.030000
   -0.090000    -0.020000     0.090000
vibration    35
    0.030000     0.010000    -0.010000
   -0.000000     0.030000    -0.030000
   -0.040000    -0.020000     0.030000
   -0.040000    -0.000000     0.030000
    0.010000    -0.030000     0.030000
    0.010000     0.010000     0.000000
    0.040000    -0.030000    -0.130000
    0.050000     0.070000    -0.120000
   -0.010000     0.020000     0.010000
   -0.030000    -0.000000     0.040000
    0.030000    -0.020000     0.010000
   -0.020000     0.020000     0.040000
    0.040000    -0.020000     0.010000
   -0.010000    -0.020000    -0.030000
    0.000000     0.020000    -0.030000
   -0.080000    -0.060000    -0.040000
   -0.090000     0.030000    -0.020000
   -0.010000     0.070000    -0.020000
    0.030000    -0.110000     0.660000
    0.050000     0.090000     0.610000
   -0.090000    -0.060000    -0.050000
   -0.020000    -0.120000    -0.060000
   -0.110000    -0.010000    -0.100000
   -0.020000    -0.080000    -0.090000
    0.000000     0.020000     0.010000
    0.040000    -0.010000     0.040000
   -0.020000     0.010000     0.000000
   -0.010000    -0.010000    -0.020000
    0.000000     0.010000    -0.010000
    0.010000     0.000000    -0.000000
    0.000000     0.020000    -0.030000
    0.010000    -0.010000    -0.000000
   -0.020000    -0.010000     0.010000
   -0.020000    -0.010000     0.010000
   -0.010000    -0.010000     0.010000
   -0.030000    -0.010000     0.020000
vibration    36
    0.030000    -0.150000    -0.090000
    0.030000     0.110000    -0.030000
   -0.090000    -0.000000     0.100000
   -0.050000    -0.010000     0.060000
    0.020000    -0.020000     0.030000
    0.030000    -0.110000    -0.070000
   -0.060000     0.240000     0.040000
   -0.000000     0.060000    -0.010000
    0.060000    -0.070000    -0.000000
    0.100000     0.100000    -0.120000
   -0.100000    -0.060000     0.120000
    0.130000     0.070000    -0.110000
   -0.080000    -0.090000     0.140000
   -0.070000     0.050000    -0.030000
   -0.240000    -0.190000    -0.130000
   -0.240000    -0.070000    -0.120000
   -0.130000     0.140000    -0.140000
   -0.030000    -0.010000    -0.170000
   -0.080000     0.230000     0.040000
    0.160000    -0.010000    -0.030000
   -0.030000     0.180000    -0.060000
   -0.220000     0.030000    -0.030000
    0.160000    -0.090000    -0.100000
   -0.060000    -0.250000    -0.050000
    0.000000    -0.030000    -0.020000
    0.090000     0.060000     0.040000
   -0.090000     0.010000     0.060000
    0.030000    -0.070000    -0.080000
   -0.020000    -0.070000     0.070000
   -0.030000    -0.030000     0.080000
   -0.060000    -0.110000     0.090000
   -0.010000    -0.050000     0.060000
    0.090000     0.020000    -0.040000
    0.070000     0.050000    -0.040000
    0.070000     0.020000    -0.030000
    0.120000     0.030000    -0.090000
vibration    37
   -0.000000     0.020000     0.020000
   -0.020000    -0.010000    -0.010000
    0.020000     0.000000    -0.010000
    0.010000    -0.000000    -0.000000
   -0.000000     0.000000    -0.000000
   -0.000000     0.010000     0.020000
   -0.020000    -0.020000    -0.030000
   -0.020000     0.020000    -0.050000
    0.060000     0.040000     0.080000
   -0.020000    -0.010000    -0.080000
   -0.040000    -0.040000     0.000000
   -0.030000    -0.030000    -0.110000
   -0.040000    -0.060000    -0.010000
    0.040000     0.050000     0.080000
    0.020000     0.050000    -0.010000
    0.010000     0.040000    -0.020000
   -0.020000     0.010000    -0.030000
   -0.030000     0.030000    -0.010000
   -0.040000    -0.050000     0.220000
   -0.090000     0.060000     0.150000
    0.190000     0.200000     0.310000
    0.040000     0.060000     0.120000
    0.390000     0.270000     0.530000
    0.200000     0.100000     0.280000
   -0.010000    -0.020000    -0.030000
   -0.010000    -0.020000     0.010000
    0.010000    -0.000000    -0.010000
   -0.010000     0.010000     0.010000
   -0.010000    -0.010000     0.010000
   -0.010000    -0.010000     0.010000
    0.000000    -0.010000     0.040000
   -0.010000     0.010000     0.000000
    0.010000     0.000000    -0.010000
    0.000000     0.000000    -0.010000
   -0.010000     0.020000    -0.000000
    0.040000     0.020000     0.010000
vibration    38
    0.000000    -0.000000     0.000000
   -0.000000     0.000000    -0.000000
    0.000000    -0.000000     0.000000
    0.000000    -0.000000     0.000000
   -0.000000     0.000000    -0.000000
    0.000000    -0.000000     0.000000
   -0.010000     0.010000    -0.000000
   -0.000000     0.010000    -0.010000
    0.010000     0.010000     0.020000
    0.030000     0.030000     0.030000
   -0.040000    -0.040000    -0.040000
    0.040000     0.030000     0.040000
   -0.060000    -0.060000    -0.070000
    0.010000     0.020000     0.020000
   -0.010000     0.010000    -0.010000
   -0.000000     0.000000    -0.010000
   -0.010000     0.000000    -0.010000
   -0.020000     0.010000    -0.020000
   -0.010000     0.000000     0.040000
   -0.010000     0.010000     0.030000
   -0.170000    -0.120000    -0.260000
    0.230000     0.200000     0.340000
   -0.190000    -0.160000    -0.320000
    0.370000     0.280000     0.520000
   -0.000000    -0.010000    -0.010000
    0.000000    -0.000000     0.000000
   -0.000000     0.000000     0.000000
    0.000000    -0.000000    -0.000000
    0.000000    -0.000000     0.010000
   -0.000000    -0.000000    -0.010000
    0.020000     0.010000     0.020000
   -0.010000    -0.000000     0.010000
   -0.000000     0.000000    -0.000000
    0.010000     0.010000     0.000000
   -0.010000    -0.000000     0.010000
    0.000000     0.000000    -0.020000
vibration    39
    0.040000    -0.040000     0.050000
    0.000000    -0.000000     0.010000
   -0.050000     0.040000    -0.060000
   -0.040000     0.030000    -0.050000
    0.010000    -0.000000     0.010000
    0.030000    -0.030000     0.040000
   -0.000000     0.000000    -0.000000
    0.000000     0.010000    -0.000000
   -0.000000    -0.000000    -0.000000
    0.000000     0.000000    -0.000000
   -0.000000    -0.000000     0.010000
    0.010000     0.000000    -0.010000
   -0.000000    -0.010000     0.010000
   -0.000000     0.000000    -0.000000
   -0.270000     0.230000    -0.370000
    0.300000    -0.250000     0.430000
    0.250000    -0.210000     0.360000
   -0.200000     0.170000    -0.270000
   -0.010000    -0.010000     0.010000
    0.000000     0.010000     0.020000
    0.000000     0.010000     0.000000
   -0.000000    -0.000000     0.010000
    0.000000    -0.010000    -0.010000
   -0.010000    -0.020000    -0.020000
   -0.000000    -0.000000    -0.000000
   -0.000000     0.000000    -0.010000
    0.000000    -0.000000     0.000000
    0.000000    -0.000000     0.000000
   -0.000000    -0.000000     0.000000
   -0.000000    -0.000000     0.000000
   -0.000000    -0.000000     0.000000
    0.000000    -0.000000     0.000000
    0.000000     0.000000    -0.000000
    0.000000     0.000000    -0.000000
    0.000000     0.000000    -0.000000
    0.000000     0.000000    -0.000000
vibration    40
   -0.030000     0.060000    -0.040000
    0.050000    -0.050000     0.070000
   -0.010000     0.020000    -0.040000
   -0.030000     0.040000    -0.040000
    0.030000    -0.050000     0.050000
   -0.040000     0.050000    -0.050000
   -0.010000    -0.040000    -0.040000
   -0.010000     0.100000    -0.000000
   -0.020000    -0.020000    -0.030000
    0.040000     0.030000    -0.020000
   -0.030000    -0.040000     0.050000
    0.070000     0.030000    -0.040000
   -0.020000    -0.070000     0.060000
   -0.020000     0.010000    -0.020000
    0.330000    -0.190000     0.390000
    0.200000    -0.140000     0.260000
    0.200000    -0.150000     0.280000
    0.270000    -0.190000     0.370000
   -0.150000    -0.120000     0.030000
   -0.060000     0.120000     0.070000
   -0.020000     0.030000    -0.040000
   -0.070000    -0.040000     0.000000
    0.020000    -0.070000    -0.130000
    0.010000    -0.130000    -0.010000
   -0.000000    -0.000000    -0.000000
   -0.060000     0.010000    -0.060000
    0.030000    -0.010000    -0.000000
   -0.010000     0.010000     0.030000
   -0.010000    -0.020000     0.020000
   -0.010000    -0.010000     0.030000
   -0.020000    -0.030000     0.020000
    0.000000    -0.020000     0.020000
    0.020000     0.010000    -0.010000
    0.020000     0.010000    -0.010000
    0.020000     0.000000    -0.000000
    0.020000     0.010000    -0.030000
vibration    41
   -0.100000     0.040000     0.030000
    0.050000    -0.000000     0.050000
    0.030000    -0.040000    -0.090000
    0.030000    -0.100000    -0.150000
    0.090000     0.020000     0.080000
   -0.150000     0.020000     0.050000
   -0.020000     0.060000    -0.040000
   -0.040000    -0.130000    -0.010000
    0.040000     0.020000     0.050000
   -0.020000    -0.020000     0.010000
    0.020000     0.040000    -0.040000
   -0.060000    -0.030000     0.020000
    0.000000     0.060000    -0.060000
    0.020000    -0.010000     0.020000
    0.110000    -0.140000     0.320000
    0.210000    -0.150000     0.160000
    0.080000    -0.310000     0.130000
   -0.010000    -0.270000     0.240000
    0.060000     0.080000     0.160000
    0.020000    -0.150000     0.140000
   -0.000000    -0.050000    -0.020000
    0.020000     0.020000    -0.050000
    0.040000     0.090000     0.190000
    0.040000     0.170000     0.080000
   -0.000000    -0.000000    -0.000000
    0.130000     0.220000    -0.020000
   -0.190000     0.060000     0.180000
    0.130000    -0.160000    -0.170000
    0.000000     0.010000    -0.010000
    0.010000     0.010000    -0.020000
    0.020000     0.020000    -0.010000
   -0.000000     0.020000    -0.020000
   -0.010000    -0.000000     0.010000
   -0.010000    -0.010000     0.000000
   -0.010000    -0.000000     0.010000
   -0.010000    -0.000000     0.020000
vibration    42
    0.010000    -0.070000    -0.100000
    0.030000     0.000000     0.030000
   -0.090000     0.030000     0.040000
   -0.050000     0.050000     0.020000
    0.070000    -0.020000     0.080000
    0.050000    -0.030000    -0.100000
   -0.020000     0.160000    -0.020000
   -0.010000    -0.140000    -0.010000
    0.050000     0.000000     0.060000
   -0.000000     0.010000     0.030000
    0.030000     0.050000    -0.030000
   -0.070000    -0.030000     0.010000
   -0.010000     0.070000    -0.070000
    0.010000    -0.020000     0.000000
    0.060000    -0.260000     0.130000
    0.030000    -0.130000     0.220000
    0.090000     0.000000     0.140000
    0.170000    -0.100000     0.050000
    0.130000     0.220000     0.140000
    0.170000    -0.220000     0.140000
   -0.170000    -0.160000    -0.270000
   -0.120000    -0.080000    -0.250000
    0.120000     0.150000     0.320000
    0.100000     0.240000     0.180000
    0.000000    -0.000000    -0.000000
   -0.050000    -0.040000    -0.020000
    0.060000    -0.020000    -0.050000
   -0.030000     0.040000     0.050000
    0.010000     0.010000    -0.010000
    0.000000     0.010000    -0.030000
    0.020000     0.020000     0.000000
   -0.010000     0.010000    -0.010000
   -0.010000    -0.000000     0.010000
   -0.020000    -0.010000     0.000000
   -0.010000    -0.000000    -0.000000
   -0.010000    -0.000000     0.020000
vibration    43
   -0.000000    -0.020000    -0.030000
    0.010000     0.000000     0.010000
   -0.020000     0.010000     0.010000
   -0.010000     0.010000     0.000000
    0.020000    -0.000000     0.030000
    0.010000    -0.010000    -0.020000
   -0.010000     0.050000    -0.010000
   -0.010000    -0.050000    -0.010000
    0.020000     0.000000     0.020000
   -0.050000    -0.040000    -0.060000
   -0.010000    -0.000000    -0.040000
    0.000000     0.010000     0.050000
    0.010000     0.030000    -0.010000
    0.020000     0.010000     0.030000
    0.040000    -0.090000     0.070000
    0.020000    -0.040000     0.070000
    0.010000     0.000000     0.020000
    0.030000    -0.020000    -0.000000
    0.040000     0.070000     0.120000
    0.040000    -0.070000     0.020000
    0.350000     0.270000     0.550000
    0.240000     0.210000     0.300000
   -0.240000    -0.180000    -0.320000
   -0.120000    -0.060000    -0.170000
   -0.000000     0.000000     0.000000
   -0.010000    -0.010000    -0.010000
    0.010000    -0.010000    -0.010000
   -0.010000     0.010000     0.010000
   -0.000000    -0.000000     0.000000
    0.000000    -0.010000     0.010000
   -0.000000     0.000000    -0.010000
    0.000000    -0.000000    -0.000000
   -0.000000     0.000000    -0.000000
    0.020000     0.000000    -0.000000
   -0.000000    -0.000000     0.000000
   -0.010000    -0.000000    -0.010000
vibration    44
   -0.000000     0.000000    -0.010000
    0.000000     0.000000     0.000000
   -0.000000     0.000000    -0.000000
    0.000000     0.000000     0.000000
    0.000000    -0.000000     0.000000
    0.000000    -0.000000     0.000000
   -0.000000     0.010000    -0.000000
   -0.000000    -0.010000    -0.000000
    0.000000     0.000000     0.000000
    0.030000     0.030000     0.060000
   -0.050000    -0.040000    -0.080000
   -0.030000    -0.020000    -0.040000
    0.040000     0.030000     0.050000
    0.010000     0.000000     0.010000
    0.050000    -0.050000     0.070000
    0.020000    -0.020000     0.040000
   -0.020000     0.020000    -0.020000
   -0.030000     0.020000    -0.040000
    0.000000     0.010000     0.020000
    0.010000    -0.010000     0.010000
   -0.190000    -0.160000    -0.290000
    0.370000     0.320000     0.510000
    0.140000     0.120000     0.220000
   -0.240000    -0.210000    -0.350000
   -0.000000     0.000000     0.000000
   -0.000000    -0.000000    -0.000000
    0.000000    -0.000000    -0.000000
   -0.000000     0.000000     0.000000
   -0.000000     0.000000    -0.000000
    0.000000    -0.010000     0.020000
   -0.010000    -0.000000    -0.010000
    0.000000     0.010000    -0.010000
    0.000000     0.000000     0.000000
   -0.010000    -0.000000    -0.000000
    0.010000     0.000000    -0.000000
    0.000000     0.000000     0.010000
vibration    45
    0.020000    -0.020000     0.020000
    0.000000    -0.000000     0.010000
    0.030000    -0.030000     0.050000
   -0.040000     0.030000    -0.050000
   -0.000000     0.000000    -0.000000
   -0.020000     0.010000    -0.030000
   -0.000000     0.010000     0.000000
   -0.010000    -0.010000    -0.010000
    0.000000     0.000000     0.000000
    0.000000     0.000000     0.000000
   -0.010000    -0.000000    -0.010000
   -0.000000    -0.000000    -0.000000
    0.000000     0.000000     0.000000
    0.000000     0.000000     0.000000
   -0.200000     0.170000    -0.270000
   -0.300000     0.240000    -0.420000
    0.300000    -0.260000     0.440000
    0.210000    -0.190000     0.280000
    0.000000     0.020000    -0.030000
    0.010000    -0.010000     0.080000
   -0.000000    -0.000000    -0.000000
    0.050000     0.040000     0.070000
    0.000000     0.010000     0.010000
   -0.020000    -0.020000    -0.030000
   -0.000000     0.000000    -0.000000
    0.010000    -0.010000     0.010000
    0.000000    -0.000000    -0.000000
   -0.000000     0.000000     0.000000
   -0.000000    -0.000000     0.000000
    0.000000    -0.000000     0.000000
   -0.000000     0.000000    -0.000000
    0.000000     0.000000    -0.000000
    0.000000     0.000000    -0.000000
    0.000000    -0.000000    -0.000000
    0.000000    -0.000000     0.000000
   -0.000000    -0.000000     0.000000
vibration    46
   -0.010000     0.000000    -0.010000
    0.000000     0.000000    -0.000000
    0.000000    -0.000000     0.000000
   -0.000000     0.000000    -0.010000
    0.000000    -0.010000     0.010000
    0.010000    -0.010000     0.010000
    0.010000    -0.000000     0.100000
   -0.010000    -0.000000    -0.110000
    0.010000    -0.000000    -0.000000
   -0.000000     0.000000    -0.000000
    0.000000     0.000000     0.000000
   -0.000000     0.000000     0.000000
    0.000000    -0.000000    -0.000000
    0.000000     0.000000     0.000000
    0.070000    -0.060000     0.100000
   -0.000000     0.000000    -0.010000
    0.020000    -0.000000     0.010000
   -0.080000     0.070000    -0.100000
   -0.010000     0.050000    -0.660000
    0.010000     0.020000     0.710000
    0.010000     0.030000     0.040000
    0.000000     0.010000     0.000000
   -0.010000    -0.010000    -0.010000
   -0.000000    -0.000000    -0.010000
    0.000000    -0.000000     0.000000
   -0.000000     0.000000    -0.000000
   -0.000000     0.000000     0.000000
    0.000000    -0.000000    -0.000000
    0.000000     0.000000    -0.000000
   -0.000000     0.000000    -0.010000
   -0.000000    -0.000000    -0.000000
   -0.000000    -0.000000     0.000000
   -0.000000    -0.000000     0.000000
   -0.010000    -0.000000     0.000000
    0.000000     0.000000    -0.000000
   -0.000000     0.000000    -0.000000
vibration    47
    0.040000    -0.030000     0.060000
    0.000000    -0.000000     0.000000
   -0.030000     0.030000    -0.050000
    0.040000    -0.030000     0.060000
   -0.000000    -0.000000     0.000000
   -0.050000     0.050000    -0.070000
    0.000000     0.000000     0.020000
   -0.000000    -0.000000    -0.020000
    0.000000     0.000000     0.000000
    0.000000    -0.000000     0.000000
   -0.000000    -0.000000    -0.010000
   -0.000000    -0.000000    -0.000000
    0.000000     0.000000     0.000000
    0.000000     0.000000     0.000000
   -0.260000     0.230000    -0.360000
    0.170000    -0.150000     0.240000
   -0.220000     0.190000    -0.310000
    0.340000    -0.300000     0.450000
    0.000000     0.010000    -0.110000
    0.000000    -0.000000     0.140000
    0.000000     0.000000     0.000000
    0.030000     0.030000     0.040000
   -0.000000     0.000000     0.000000
   -0.010000    -0.010000    -0.020000
   -0.000000     0.000000    -0.000000
    0.000000    -0.000000     0.000000
    0.000000    -0.000000     0.000000
   -0.000000     0.000000    -0.000000
   -0.000000    -0.000000     0.000000
    0.000000    -0.000000     0.000000
    0.000000     0.000000    -0.000000
    0.000000     0.000000    -0.000000
    0.000000     0.000000    -0.000000
    0.000000    -0.000000    -0.000000
    0.000000    -0.000000     0.000000
   -0.000000    -0.000000     0.000000
vibration    48
    0.000000    -0.000000    -0.000000
    0.000000     0.000000     0.000000
   -0.000000    -0.000000     0.000000
   -0.000000     0.000000     0.000000
    0.000000     0.000000     0.000000
    0.000000    -0.000000    -0.000000
    0.000000     0.000000    -0.000000
    0.000000    -0.010000     0.000000
   -0.000000    -0.000000    -0.000000
    0.000000     0.100000    -0.060000
   -0.100000     0.020000     0.060000
    0.020000     0.030000    -0.030000
   -0.030000    -0.010000     0.030000
    0.100000    -0.110000     0.010000
   -0.000000    -0.000000    -0.000000
   -0.000000    -0.000000     0.000000
   -0.000000    -0.000000     0.000000
    0.010000    -0.010000     0.010000
    0.020000     0.010000     0.020000
    0.000000    -0.010000    -0.020000
   -0.040000     0.160000    -0.010000
   -0.120000     0.090000     0.050000
   -0.020000     0.110000    -0.100000
   -0.150000     0.010000     0.040000
    0.150000    -0.110000     0.050000
    0.000000     0.000000    -0.000000
   -0.000000     0.000000     0.000000
    0.000000    -0.000000    -0.000000
    0.080000     0.110000    -0.160000
   -0.040000     0.380000    -0.330000
   -0.070000    -0.080000     0.110000
   -0.120000     0.210000    -0.150000
   -0.160000    -0.080000     0.110000
   -0.480000     0.020000     0.160000
   -0.270000     0.080000     0.020000
    0.110000     0.070000    -0.080000
vibration    49
   -0.000000     0.010000     0.010000
   -0.000000    -0.000000    -0.000000
    0.010000    -0.000000    -0.010000
   -0.000000     0.000000     0.000000
   -0.010000    -0.010000    -0.010000
    0.000000    -0.000000    -0.000000
   -0.010000    -0.000000     0.000000
    0.010000     0.030000     0.000000
    0.020000    -0.030000    -0.010000
    0.100000     0.120000    -0.120000
   -0.130000    -0.080000     0.140000
   -0.130000    -0.080000     0.120000
    0.100000     0.100000    -0.130000
    0.010000    -0.010000     0.000000
   -0.010000     0.010000     0.010000
    0.010000    -0.010000    -0.010000
   -0.010000     0.000000     0.010000
    0.000000     0.000000     0.000000
   -0.080000    -0.040000    -0.000000
   -0.030000     0.050000    -0.020000
    0.360000    -0.010000    -0.220000
   -0.040000    -0.350000     0.250000
   -0.030000    -0.400000     0.230000
    0.410000    -0.070000    -0.250000
   -0.000000     0.000000    -0.000000
    0.000000     0.000000     0.000000
   -0.000000     0.000000     0.000000
    0.000000    -0.000000    -0.000000
   -0.010000     0.010000     0.010000
    0.010000    -0.040000     0.010000
   -0.000000     0.030000    -0.050000
    0.020000    -0.040000     0.020000
   -0.000000     0.020000    -0.000000
    0.030000    -0.020000    -0.010000
    0.040000    -0.020000    -0.010000
   -0.060000    -0.010000     0.010000
vibration    50
   -0.100000     0.100000     0.130000
   -0.030000    -0.040000    -0.000000
    0.130000    -0.060000    -0.130000
   -0.100000     0.110000     0.130000
   -0.010000    -0.030000     0.010000
    0.140000    -0.050000    -0.130000
   -0.010000     0.020000     0.000000
    0.000000    -0.000000    -0.000000
    0.000000    -0.000000     0.000000
   -0.000000    -0.000000     0.000000
    0.010000     0.000000    -0.010000
    0.000000     0.000000    -0.000000
   -0.000000     0.000000     0.000000
   -0.000000     0.000000     0.000000
   -0.420000    -0.090000     0.270000
    0.070000    -0.390000    -0.270000
   -0.360000    -0.040000     0.210000
    0.060000    -0.320000    -0.270000
    0.030000     0.040000     0.000000
    0.050000    -0.030000     0.010000
   -0.020000     0.000000     0.010000
    0.000000     0.020000    -0.010000
    0.000000     0.010000    -0.000000
   -0.020000     0.010000     0.010000
    0.000000    -0.000000     0.000000
    0.000000     0.010000     0.000000
   -0.010000     0.010000     0.010000
    0.020000    -0.000000    -0.010000
    0.000000    -0.000000    -0.000000
   -0.000000     0.000000    -0.000000
   -0.000000    -0.000000     0.000000
   -0.000000     0.000000     0.000000
   -0.000000    -0.000000     0.000000
   -0.000000    -0.000000     0.000000
    0.000000     0.000000    -0.000000
    0.000000     0.000000    -0.000000
vibration    51
   -0.000000    -0.000000    -0.000000
   -0.000000     0.000000     0.000000
    0.000000     0.000000    -0.000000
    0.000000    -0.000000    -0.000000
    0.000000     0.000000     0.000000
    0.000000    -0.000000    -0.000000
   -0.000000     0.000000    -0.000000
   -0.000000    -0.000000     0.000000
    0.010000     0.010000    -0.010000
    0.000000    -0.010000     0.000000
   -0.010000     0.000000     0.000000
   -0.010000    -0.000000     0.010000
   -0.010000    -0.010000     0.010000
    0.010000     0.000000    -0.010000
   -0.010000    -0.000000     0.000000
    0.000000     0.000000     0.000000
   -0.000000    -0.000000     0.000000
    0.000000     0.000000    -0.000000
    0.010000     0.010000    -0.000000
   -0.010000     0.000000    -0.000000
    0.050000    -0.030000    -0.010000
   -0.030000     0.060000    -0.020000
   -0.040000     0.060000    -0.020000
    0.060000    -0.040000    -0.000000
   -0.040000    -0.030000     0.040000
   -0.000000     0.000000    -0.000000
    0.000000    -0.000000    -0.000000
    0.000000     0.000000    -0.000000
   -0.090000     0.080000    -0.040000
    0.100000    -0.310000     0.200000
    0.130000     0.350000    -0.360000
    0.220000    -0.040000    -0.040000
    0.100000    -0.070000     0.020000
   -0.360000     0.090000     0.090000
   -0.060000     0.170000    -0.130000
    0.440000     0.120000    -0.260000
vibration    52
   -0.010000    -0.050000    -0.020000
   -0.020000     0.010000     0.020000
    0.060000     0.030000    -0.020000
   -0.020000    -0.060000    -0.020000
   -0.040000     0.010000     0.040000
    0.050000     0.030000    -0.020000
    0.000000    -0.010000    -0.010000
    0.010000     0.010000    -0.000000
    0.000000     0.000000    -0.010000
   -0.000000    -0.000000     0.000000
   -0.000000    -0.000000     0.000000
   -0.000000     0.000000     0.000000
    0.000000    -0.000000     0.000000
    0.000000     0.000000    -0.000000
   -0.410000    -0.280000     0.120000
    0.170000     0.520000     0.190000
   -0.340000    -0.250000     0.080000
    0.160000     0.380000     0.150000
    0.050000     0.020000     0.000000
   -0.020000     0.020000     0.020000
    0.000000    -0.010000    -0.000000
   -0.000000     0.000000     0.000000
   -0.010000     0.010000    -0.000000
    0.010000    -0.010000    -0.000000
    0.000000     0.000000    -0.000000
    0.000000     0.000000     0.000000
    0.000000    -0.000000    -0.000000
    0.000000    -0.000000    -0.000000
    0.000000    -0.000000     0.000000
   -0.000000     0.000000    -0.010000
   -0.000000    -0.000000     0.000000
   -0.000000    -0.000000     0.000000
   -0.000000    -0.000000    -0.000000
    0.010000     0.000000    -0.000000
   -0.010000    -0.000000     0.000000
   -0.000000    -0.000000     0.000000
vibration    53
    0.000000    -0.000000    -0.000000
   -0.000000    -0.000000     0.000000
    0.000000     0.000000    -0.000000
   -0.000000    -0.000000     0.000000
   -0.000000    -0.000000    -0.000000
    0.000000     0.000000     0.000000
    0.000000    -0.000000    -0.000000
    0.000000     0.000000    -0.000000
   -0.010000    -0.000000     0.010000
   -0.000000     0.010000    -0.000000
    0.010000    -0.000000    -0.000000
    0.010000    -0.000000    -0.010000
    0.000000     0.010000    -0.010000
   -0.010000    -0.010000     0.010000
   -0.000000    -0.000000     0.000000
    0.000000     0.010000     0.000000
   -0.010000    -0.000000     0.000000
    0.000000     0.010000     0.000000
   -0.010000    -0.010000     0.000000
    0.010000    -0.000000     0.000000
   -0.050000     0.040000     0.020000
    0.020000    -0.060000     0.010000
    0.020000    -0.050000    -0.000000
   -0.030000     0.040000     0.020000
    0.010000     0.010000    -0.010000
    0.000000     0.000000     0.000000
   -0.000000     0.000000     0.000000
    0.000000    -0.000000    -0.000000
   -0.030000    -0.070000    -0.060000
   -0.030000    -0.070000     0.360000
    0.100000    -0.020000     0.250000
    0.100000     0.410000    -0.310000
    0.020000     0.060000     0.080000
   -0.300000    -0.200000     0.010000
    0.440000     0.030000    -0.290000
   -0.230000    -0.090000    -0.100000
vibration    54
   -0.020000     0.030000     0.030000
    0.170000     0.220000     0.010000
    0.040000    -0.010000    -0.030000
    0.030000    -0.080000    -0.070000
   -0.010000    -0.000000    -0.000000
   -0.090000     0.010000     0.070000
   -0.000000     0.010000    -0.000000
    0.010000     0.000000    -0.000000
    0.010000    -0.010000    -0.000000
    0.000000    -0.010000     0.000000
   -0.000000     0.000000    -0.000000
   -0.010000     0.000000     0.000000
    0.000000    -0.000000    -0.000000
   -0.000000     0.000000    -0.000000
   -0.560000    -0.270000     0.240000
   -0.070000    -0.550000    -0.270000
    0.070000    -0.060000    -0.090000
   -0.070000     0.090000     0.110000
   -0.040000    -0.020000     0.010000
    0.020000    -0.000000    -0.000000
    0.010000    -0.010000     0.000000
   -0.010000     0.040000    -0.010000
   -0.010000     0.030000    -0.000000
    0.020000    -0.010000    -0.010000
    0.000000    -0.000000    -0.000000
   -0.010000    -0.010000    -0.000000
    0.030000    -0.070000    -0.060000
   -0.080000     0.010000     0.060000
    0.000000    -0.000000     0.000000
   -0.000000     0.010000    -0.010000
   -0.000000    -0.010000     0.000000
   -0.010000    -0.010000     0.000000
   -0.000000     0.000000     0.000000
   -0.020000    -0.010000     0.000000
    0.010000     0.000000    -0.010000
   -0.010000    -0.000000    -0.000000
vibration    55
    0.000000    -0.000000    -0.000000
   -0.000000    -0.010000    -0.000000
   -0.000000    -0.000000     0.000000
    0.000000     0.000000     0.000000
    0.000000     0.000000     0.010000
    0.000000    -0.000000    -0.000000
   -0.010000     0.010000     0.000000
   -0.000000    -0.010000     0.010000
    0.040000     0.020000    -0.040000
    0.010000    -0.060000     0.020000
   -0.050000     0.020000     0.020000
   -0.070000     0.040000     0.020000
    0.020000    -0.060000     0.020000
    0.040000     0.030000    -0.040000
    0.030000     0.010000    -0.010000
   -0.000000     0.000000     0.000000
    0.010000     0.010000    -0.000000
   -0.000000    -0.030000    -0.020000
    0.040000     0.030000    -0.020000
   -0.080000     0.020000    -0.010000
    0.400000    -0.270000    -0.110000
   -0.200000     0.440000    -0.140000
   -0.190000     0.430000    -0.100000
    0.360000    -0.250000    -0.100000
    0.020000     0.020000    -0.020000
    0.000000     0.000000    -0.000000
   -0.000000     0.000000     0.000000
    0.000000    -0.000000    -0.000000
    0.000000    -0.030000     0.010000
   -0.010000     0.000000     0.040000
   -0.020000    -0.060000     0.080000
   -0.000000     0.050000    -0.020000
   -0.020000     0.010000     0.020000
   -0.040000    -0.040000     0.000000
    0.050000    -0.010000    -0.030000
   -0.090000    -0.030000     0.040000
vibration    56
   -0.000000    -0.000000    -0.000000
    0.000000     0.000000     0.000000
   -0.000000    -0.000000     0.000000
    0.000000     0.000000    -0.000000
    0.010000     0.010000     0.000000
    0.000000     0.000000    -0.000000
    0.010000    -0.010000    -0.000000
   -0.000000    -0.010000     0.000000
   -0.010000     0.010000    -0.000000
    0.010000     0.020000    -0.010000
   -0.020000    -0.000000     0.010000
    0.000000     0.000000    -0.010000
   -0.000000    -0.010000     0.000000
    0.030000    -0.040000    -0.000000
   -0.020000    -0.020000     0.010000
   -0.010000    -0.030000    -0.010000
   -0.010000    -0.000000     0.000000
   -0.000000    -0.010000    -0.010000
    0.050000     0.020000    -0.010000
   -0.040000     0.010000     0.010000
    0.060000    -0.010000    -0.030000
   -0.000000    -0.050000     0.030000
   -0.010000     0.080000    -0.020000
   -0.060000     0.030000     0.040000
    0.030000     0.060000     0.070000
    0.000000     0.000000    -0.000000
    0.000000    -0.000000    -0.000000
   -0.000000     0.000000     0.000000
   -0.060000    -0.060000    -0.060000
   -0.020000    -0.120000     0.410000
    0.120000     0.050000     0.190000
    0.130000     0.370000    -0.280000
   -0.030000    -0.040000    -0.090000
    0.370000     0.200000    -0.030000
   -0.380000    -0.050000     0.290000
    0.150000     0.080000     0.160000
vibration    57
    0.000000     0.040000     0.030000
   -0.010000    -0.010000    -0.000000
    0.040000     0.020000    -0.020000
   -0.010000    -0.010000     0.000000
   -0.080000    -0.120000    -0.020000
   -0.020000    -0.010000     0.010000
   -0.070000     0.060000     0.010000
    0.070000     0.050000    -0.010000
    0.080000    -0.100000     0.020000
    0.000000    -0.020000     0.010000
    0.020000     0.010000    -0.020000
   -0.040000     0.010000     0.020000
    0.000000     0.040000    -0.020000
   -0.020000     0.020000    -0.000000
    0.110000     0.110000    -0.020000
    0.070000     0.120000     0.020000
    0.110000     0.060000    -0.050000
    0.020000     0.190000     0.090000
   -0.530000    -0.180000     0.020000
    0.570000    -0.180000    -0.020000
   -0.140000     0.050000     0.060000
   -0.050000     0.250000    -0.110000
   -0.040000     0.000000     0.030000
    0.020000     0.030000    -0.030000
    0.010000     0.010000     0.010000
   -0.000000    -0.000000    -0.000000
   -0.000000     0.000000     0.000000
    0.000000    -0.000000    -0.000000
    0.010000    -0.020000    -0.020000
   -0.020000     0.040000     0.040000
    0.000000    -0.050000     0.100000
   -0.020000     0.080000    -0.050000
   -0.000000    -0.030000    -0.010000
    0.000000     0.060000     0.020000
   -0.100000     0.020000     0.030000
    0.110000     0.040000    -0.010000
vibration    58
   -0.030000    -0.030000     0.010000
   -0.060000    -0.090000    -0.010000
   -0.020000    -0.040000    -0.010000
    0.040000     0.040000    -0.000000
   -0.010000    -0.010000     0.000000
    0.030000     0.050000     0.010000
    0.000000     0.000000    -0.000000
    0.000000    -0.000000    -0.000000
   -0.000000     0.000000    -0.000000
   -0.000000     0.010000    -0.010000
   -0.010000     0.000000     0.010000
    0.010000    -0.000000    -0.000000
    0.000000    -0.010000     0.000000
    0.030000    -0.030000     0.000000
   -0.280000    -0.180000     0.090000
   -0.080000    -0.290000    -0.120000
    0.480000     0.300000    -0.150000
    0.160000     0.510000     0.220000
    0.030000     0.020000     0.020000
    0.010000    -0.010000    -0.000000
   -0.010000     0.020000    -0.000000
   -0.020000     0.020000     0.000000
   -0.010000     0.070000    -0.030000
   -0.060000     0.020000     0.030000
    0.010000    -0.010000    -0.000000
   -0.000000    -0.000000    -0.000000
   -0.010000     0.030000     0.020000
    0.030000     0.000000    -0.020000
   -0.020000     0.010000     0.010000
    0.020000    -0.070000     0.010000
    0.020000     0.080000    -0.100000
    0.050000    -0.050000     0.020000
   -0.010000     0.030000    -0.010000
    0.050000    -0.040000    -0.030000
    0.060000    -0.040000     0.010000
   -0.120000    -0.030000     0.050000
vibration    59
   -0.010000    -0.020000    -0.000000
   -0.020000    -0.030000    -0.000000
   -0.020000    -0.020000     0.000000
    0.020000     0.020000    -0.000000
    0.010000     0.020000     0.000000
    0.010000     0.020000     0.000000
    0.010000    -0.010000    -0.000000
   -0.010000    -0.000000     0.000000
   -0.010000     0.010000    -0.000000
    0.010000    -0.050000     0.020000
    0.040000    -0.020000    -0.020000
   -0.020000     0.010000     0.000000
   -0.010000     0.020000    -0.000000
   -0.100000     0.120000    -0.000000
   -0.110000    -0.080000     0.030000
   -0.040000    -0.120000    -0.040000
    0.140000     0.090000    -0.040000
    0.050000     0.140000     0.060000
    0.090000     0.030000     0.000000
   -0.120000     0.050000     0.000000
    0.140000    -0.120000    -0.030000
    0.100000    -0.200000     0.050000
    0.020000    -0.150000     0.060000
    0.130000    -0.050000    -0.070000
   -0.030000     0.040000     0.000000
   -0.000000    -0.000000    -0.000000
   -0.000000     0.010000     0.010000
    0.010000     0.000000    -0.010000
    0.080000    -0.050000    -0.030000
   -0.060000     0.250000    -0.060000
   -0.090000    -0.290000     0.350000
   -0.170000     0.150000    -0.070000
    0.030000    -0.090000     0.030000
   -0.210000     0.130000     0.100000
   -0.190000     0.140000    -0.050000
    0.400000     0.110000    -0.200000
vibration    60
    0.000000     0.010000     0.010000
    0.000000     0.010000     0.000000
    0.010000     0.010000    -0.000000
   -0.010000    -0.010000     0.000000
   -0.020000    -0.030000    -0.000000
   -0.010000    -0.010000     0.000000
   -0.010000     0.010000     0.000000
    0.010000    -0.010000    -0.000000
   -0.020000     0.020000     0.010000
    0.030000    -0.010000    -0.020000
    0.010000    -0.030000     0.010000
   -0.000000     0.040000    -0.020000
   -0.040000     0.010000     0.020000
    0.000000    -0.000000    -0.000000
    0.040000     0.040000    -0.010000
    0.020000     0.040000     0.010000
    0.010000    -0.000000    -0.010000
   -0.000000     0.020000     0.010000
   -0.040000    -0.010000     0.000000
    0.230000    -0.110000     0.020000
    0.480000    -0.230000    -0.180000
    0.140000    -0.430000     0.170000
   -0.100000     0.380000    -0.130000
   -0.360000     0.190000     0.140000
   -0.010000     0.000000    -0.010000
    0.000000     0.000000    -0.000000
    0.000000    -0.000000    -0.000000
   -0.000000    -0.000000     0.000000
    0.010000    -0.000000     0.010000
   -0.000000     0.020000    -0.040000
    0.010000     0.010000    -0.030000
   -0.020000    -0.040000     0.030000
    0.010000     0.000000     0.010000
   -0.040000    -0.010000     0.000000
    0.040000     0.010000    -0.030000
   -0.020000    -0.020000     0.010000
vibration    61
    0.010000     0.050000     0.030000
    0.020000     0.020000    -0.000000
    0.050000     0.010000    -0.030000
   -0.020000    -0.040000    -0.020000
   -0.120000    -0.130000     0.030000
   -0.020000    -0.040000    -0.010000
    0.010000     0.030000    -0.000000
    0.010000    -0.010000    -0.000000
   -0.090000     0.100000     0.010000
   -0.020000     0.020000    -0.000000
   -0.010000     0.030000    -0.000000
    0.040000    -0.020000    -0.020000
    0.010000    -0.040000     0.010000
   -0.000000     0.010000     0.000000
    0.110000     0.110000    -0.000000
    0.100000     0.180000     0.040000
    0.290000     0.130000    -0.130000
   -0.020000    -0.000000     0.000000
    0.610000     0.370000     0.040000
    0.250000    -0.130000     0.020000
    0.070000    -0.020000    -0.040000
   -0.020000     0.010000    -0.010000
    0.110000    -0.250000     0.060000
    0.210000    -0.150000    -0.060000
    0.000000    -0.000000     0.000000
   -0.000000    -0.000000     0.000000
    0.000000    -0.010000    -0.000000
   -0.010000    -0.000000     0.000000
   -0.000000     0.000000    -0.000000
    0.000000    -0.010000     0.010000
   -0.020000    -0.010000     0.010000
    0.000000     0.010000    -0.000000
   -0.000000     0.000000    -0.000000
    0.020000    -0.000000    -0.000000
   -0.010000    -0.000000     0.010000
    0.010000     0.010000    -0.020000
vibration    62
   -0.000000    -0.020000    -0.010000
   -0.010000    -0.010000     0.000000
   -0.030000    -0.000000     0.020000
    0.010000     0.020000     0.010000
    0.070000     0.050000    -0.040000
    0.000000     0.020000     0.010000
    0.020000    -0.040000    -0.000000
   -0.020000    -0.050000    -0.000000
   -0.120000     0.100000     0.050000
   -0.020000     0.040000    -0.010000
   -0.000000     0.040000    -0.020000
    0.050000    -0.020000    -0.030000
    0.010000    -0.040000     0.010000
    0.000000     0.010000    -0.000000
   -0.040000    -0.040000    -0.000000
   -0.060000    -0.120000    -0.030000
   -0.220000    -0.100000     0.090000
    0.020000     0.100000     0.040000
   -0.320000    -0.240000    -0.020000
    0.550000    -0.330000     0.020000
    0.270000    -0.100000    -0.110000
   -0.040000     0.140000    -0.050000
    0.140000    -0.280000     0.060000
    0.190000    -0.140000    -0.050000
    0.000000    -0.000000     0.000000
    0.000000    -0.000000    -0.000000
   -0.000000     0.000000     0.000000
    0.000000     0.000000    -0.000000
   -0.000000     0.010000    -0.000000
    0.000000    -0.010000     0.000000
   -0.020000    -0.010000    -0.000000
    0.000000     0.000000    -0.000000
   -0.000000     0.000000    -0.000000
    0.020000    -0.010000    -0.000000
   -0.000000    -0.000000     0.010000
    0.010000     0.010000    -0.020000
vibration    63
   -0.000000    -0.000000    -0.000000
   -0.000000    -0.000000     0.000000
   -0.000000     0.000000     0.000000
    0.000000     0.000000     0.000000
    0.000000     0.000000    -0.000000
    0.000000     0.000000     0.000000
    0.000000    -0.000000     0.000000
   -0.000000    -0.000000    -0.000000
    0.000000     0.010000    -0.010000
    0.010000     0.010000    -0.020000
    0.010000     0.010000    -0.020000
    0.030000     0.010000    -0.020000
    0.010000     0.020000    -0.020000
   -0.090000    -0.070000     0.100000
    0.000000     0.000000    -0.000000
   -0.000000    -0.010000    -0.000000
   -0.020000    -0.010000     0.010000
    0.000000     0.010000     0.000000
   -0.020000    -0.010000    -0.000000
    0.040000    -0.020000    -0.000000
   -0.100000     0.080000     0.030000
    0.060000    -0.130000     0.040000
   -0.110000     0.480000    -0.180000
    0.470000    -0.220000    -0.200000
   -0.150000    -0.120000     0.170000
   -0.000000    -0.000000    -0.000000
   -0.000000     0.000000     0.000000
    0.000000     0.000000    -0.000000
    0.060000     0.070000    -0.110000
   -0.000000     0.180000    -0.110000
   -0.110000    -0.110000     0.070000
   -0.150000     0.120000    -0.080000
    0.110000     0.060000    -0.070000
    0.190000    -0.040000    -0.100000
    0.180000    -0.100000     0.050000
   -0.090000    -0.050000     0.140000
vibration    64
   -0.040000    -0.020000     0.020000
   -0.050000     0.040000     0.060000
    0.030000     0.050000     0.010000
    0.020000    -0.000000    -0.020000
    0.030000    -0.060000    -0.050000
   -0.000000    -0.040000    -0.020000
    0.000000     0.030000     0.010000
   -0.010000    -0.010000     0.000000
    0.010000     0.010000    -0.010000
    0.000000    -0.000000     0.000000
   -0.000000    -0.000000     0.000000
   -0.000000    -0.000000     0.000000
   -0.000000    -0.000000     0.000000
    0.000000    -0.000000    -0.000000
    0.390000     0.230000    -0.140000
   -0.060000    -0.360000    -0.170000
   -0.380000    -0.240000     0.130000
    0.140000     0.500000     0.220000
    0.150000     0.110000     0.000000
   -0.100000     0.040000    -0.010000
   -0.050000     0.020000     0.020000
    0.010000    -0.040000     0.020000
   -0.010000     0.020000    -0.010000
    0.010000    -0.010000    -0.000000
    0.000000     0.000000    -0.010000
    0.000000    -0.000000    -0.000000
   -0.000000    -0.010000    -0.000000
    0.010000     0.000000    -0.000000
   -0.000000    -0.000000     0.000000
    0.000000    -0.000000     0.000000
   -0.000000    -0.000000     0.000000
    0.000000    -0.000000     0.000000
   -0.000000    -0.000000     0.000000
   -0.010000     0.000000     0.000000
   -0.010000     0.000000    -0.000000
    0.000000    -0.000000    -0.000000
vibration    65
   -0.000000    -0.000000     0.000000
   -0.000000     0.010000     0.010000
    0.000000     0.000000    -0.000000
    0.000000    -0.000000    -0.000000
   -0.000000    -0.000000     0.000000
    0.000000    -0.010000    -0.000000
    0.010000    -0.010000    -0.000000
   -0.010000     0.040000    -0.010000
   -0.050000    -0.090000     0.070000
   -0.020000     0.030000     0.000000
    0.030000    -0.060000     0.010000
   -0.000000     0.040000    -0.020000
    0.040000     0.010000    -0.030000
    0.030000     0.020000    -0.030000
    0.030000     0.020000    -0.010000
   -0.000000    -0.020000    -0.010000
   -0.000000    -0.010000    -0.000000
    0.010000     0.020000     0.010000
    0.130000     0.060000     0.020000
   -0.170000     0.110000     0.000000
    0.380000    -0.190000    -0.160000
   -0.150000     0.520000    -0.200000
    0.090000    -0.280000     0.090000
   -0.370000     0.240000     0.120000
   -0.070000    -0.050000     0.070000
    0.000000     0.000000    -0.000000
   -0.000000    -0.000000    -0.000000
    0.000000     0.000000    -0.000000
    0.030000     0.010000    -0.040000
   -0.020000     0.120000    -0.040000
    0.010000    -0.000000    -0.010000
   -0.080000     0.070000    -0.040000
    0.030000     0.030000    -0.020000
    0.080000    -0.040000    -0.040000
    0.080000    -0.040000     0.020000
    0.010000     0.010000    -0.000000
vibration    66
    0.000000    -0.000000    -0.000000
   -0.000000    -0.000000     0.000000
   -0.000000    -0.000000     0.000000
    0.000000     0.000000    -0.000000
    0.000000     0.010000     0.000000
    0.000000    -0.000000     0.000000
    0.000000    -0.020000    -0.000000
   -0.020000     0.000000     0.000000
   -0.040000     0.030000     0.010000
    0.030000     0.060000    -0.050000
   -0.050000    -0.000000     0.040000
    0.030000    -0.100000     0.030000
    0.080000    -0.040000    -0.030000
    0.100000    -0.150000     0.010000
   -0.010000    -0.010000     0.000000
   -0.000000    -0.000000     0.000000
   -0.010000    -0.000000     0.000000
   -0.000000    -0.000000    -0.010000
    0.080000     0.020000    -0.010000
    0.140000    -0.070000     0.000000
   -0.240000     0.200000     0.050000
   -0.140000     0.250000    -0.060000
   -0.080000     0.310000    -0.110000
   -0.180000     0.100000     0.070000
   -0.180000     0.190000    -0.050000
    0.010000     0.010000     0.000000
    0.000000    -0.010000    -0.000000
   -0.010000    -0.000000     0.000000
    0.070000    -0.080000     0.060000
   -0.080000     0.250000    -0.070000
   -0.030000    -0.110000    -0.110000
   -0.280000     0.150000     0.020000
    0.110000    -0.050000     0.020000
   -0.260000     0.160000     0.100000
   -0.200000     0.270000    -0.130000
   -0.040000    -0.120000    -0.100000
vibration    67
   -0.000000    -0.080000    -0.050000
   -0.080000     0.060000     0.090000
    0.040000     0.060000     0.010000
    0.050000    -0.060000    -0.070000
   -0.080000     0.120000     0.120000
    0.070000     0.050000    -0.020000
   -0.080000    -0.130000    -0.020000
   -0.050000     0.120000    -0.000000
   -0.010000    -0.090000     0.050000
    0.040000     0.010000    -0.030000
    0.040000    -0.020000    -0.010000
    0.000000    -0.000000    -0.000000
   -0.000000     0.050000    -0.020000
   -0.070000    -0.020000     0.050000
    0.100000    -0.040000    -0.100000
   -0.040000    -0.350000    -0.180000
    0.030000    -0.090000    -0.070000
   -0.010000    -0.330000    -0.190000
    0.360000     0.110000    -0.000000
    0.460000    -0.130000     0.010000
   -0.010000     0.040000    -0.010000
    0.000000     0.130000    -0.070000
   -0.060000     0.200000    -0.070000
    0.060000     0.020000    -0.050000
    0.050000     0.010000    -0.030000
   -0.060000    -0.080000    -0.010000
   -0.010000     0.040000     0.030000
    0.070000     0.010000    -0.040000
   -0.020000     0.010000     0.000000
    0.020000    -0.090000     0.040000
    0.000000     0.010000     0.070000
    0.080000    -0.090000     0.030000
   -0.020000    -0.010000     0.000000
   -0.030000     0.040000     0.020000
   -0.030000     0.010000    -0.010000
   -0.010000    -0.010000     0.040000
vibration    68
   -0.070000    -0.090000    -0.010000
   -0.160000    -0.090000     0.060000
    0.020000    -0.030000    -0.030000
    0.010000    -0.010000    -0.010000
   -0.040000     0.110000     0.090000
    0.100000     0.030000    -0.060000
   -0.030000    -0.080000    -0.010000
   -0.020000     0.060000    -0.000000
   -0.020000    -0.070000     0.050000
    0.020000     0.010000    -0.020000
    0.040000    -0.010000    -0.020000
    0.010000     0.010000    -0.010000
   -0.010000     0.040000    -0.020000
   -0.060000    -0.010000     0.050000
    0.260000     0.090000    -0.130000
    0.020000    -0.030000    -0.040000
    0.240000     0.130000    -0.090000
    0.110000     0.010000    -0.070000
    0.110000     0.000000    -0.010000
    0.190000    -0.040000     0.020000
    0.040000     0.000000    -0.030000
    0.010000     0.080000    -0.060000
   -0.020000     0.120000    -0.050000
    0.090000    -0.010000    -0.060000
    0.050000    -0.000000    -0.030000
    0.350000     0.460000     0.030000
    0.040000    -0.280000    -0.190000
   -0.270000    -0.050000     0.160000
   -0.020000     0.010000     0.000000
    0.030000    -0.100000     0.010000
   -0.010000     0.000000     0.070000
    0.090000    -0.080000     0.020000
   -0.020000    -0.010000     0.000000
   -0.040000     0.020000     0.010000
   -0.040000     0.000000     0.010000
   -0.010000    -0.010000     0.030000
vibration    69
   -0.020000    -0.070000    -0.030000
   -0.070000     0.040000     0.080000
    0.050000     0.040000    -0.010000
    0.010000    -0.060000    -0.040000
   -0.090000     0.070000     0.100000
    0.070000     0.030000    -0.030000
   -0.020000    -0.000000    -0.010000
    0.050000    -0.050000     0.010000
    0.090000     0.130000    -0.120000
   -0.040000    -0.050000     0.050000
   -0.070000     0.020000     0.040000
   -0.050000     0.010000     0.030000
    0.000000    -0.080000     0.040000
    0.130000     0.070000    -0.130000
    0.150000     0.020000    -0.100000
    0.010000    -0.190000    -0.120000
    0.150000     0.010000    -0.100000
    0.020000    -0.190000    -0.130000
   -0.250000    -0.120000    -0.030000
    0.120000    -0.080000     0.030000
   -0.150000    -0.000000     0.100000
   -0.010000    -0.240000     0.140000
    0.030000    -0.300000     0.140000
   -0.200000     0.010000     0.130000
   -0.090000    -0.040000     0.080000
    0.010000     0.010000    -0.000000
    0.000000    -0.010000    -0.010000
    0.010000     0.000000    -0.000000
    0.040000    -0.020000    -0.010000
   -0.070000     0.220000    -0.080000
    0.040000     0.030000    -0.180000
   -0.160000     0.210000    -0.080000
    0.010000     0.030000    -0.010000
    0.160000    -0.100000    -0.060000
    0.170000    -0.090000    -0.010000
    0.100000     0.070000    -0.060000
vibration    70
    0.020000     0.030000     0.000000
    0.030000    -0.040000    -0.040000
   -0.040000    -0.020000     0.020000
    0.020000     0.050000     0.010000
    0.070000    -0.020000    -0.050000
   -0.030000     0.000000     0.020000
   -0.060000    -0.060000     0.010000
   -0.070000     0.070000     0.010000
    0.050000    -0.010000    -0.020000
    0.030000    -0.030000    -0.010000
   -0.010000    -0.010000     0.010000
   -0.030000     0.010000     0.020000
    0.010000    -0.010000    -0.000000
    0.000000     0.030000    -0.020000
   -0.120000    -0.050000     0.060000
   -0.040000     0.040000     0.050000
   -0.160000    -0.050000     0.080000
   -0.030000     0.040000     0.050000
    0.380000     0.180000    -0.020000
    0.350000    -0.130000    -0.030000
   -0.140000     0.050000     0.060000
   -0.010000    -0.010000     0.020000
   -0.050000     0.060000     0.010000
   -0.060000     0.030000     0.020000
   -0.010000    -0.020000     0.020000
    0.010000     0.020000     0.000000
    0.000000    -0.000000    -0.000000
   -0.010000    -0.000000     0.010000
   -0.000000    -0.040000     0.030000
   -0.100000     0.190000    -0.160000
    0.110000     0.140000    -0.240000
   -0.010000     0.230000    -0.090000
   -0.060000     0.000000     0.020000
    0.290000    -0.050000    -0.020000
    0.270000    -0.110000    -0.130000
    0.280000     0.180000    -0.100000
vibration    71
    0.010000     0.010000     0.000000
    0.010000    -0.020000    -0.020000
   -0.030000    -0.010000     0.010000
    0.020000     0.030000     0.000000
    0.040000    -0.010000    -0.030000
   -0.020000     0.000000     0.020000
   -0.050000    -0.040000     0.000000
   -0.040000     0.040000     0.010000
    0.060000     0.030000    -0.050000
   -0.010000    -0.020000     0.010000
   -0.010000    -0.030000     0.030000
   -0.030000    -0.010000     0.020000
   -0.010000    -0.010000     0.010000
    0.050000     0.060000    -0.060000
   -0.080000    -0.040000     0.030000
   -0.030000     0.010000     0.030000
   -0.100000    -0.040000     0.050000
   -0.020000     0.010000     0.020000
    0.250000     0.120000    -0.020000
    0.280000    -0.110000    -0.020000
   -0.090000     0.020000     0.050000
   -0.020000    -0.020000     0.020000
   -0.010000    -0.090000     0.050000
   -0.150000     0.060000     0.070000
   -0.010000    -0.020000     0.020000
    0.010000     0.010000     0.000000
    0.000000    -0.000000    -0.000000
   -0.010000    -0.000000     0.000000
    0.010000     0.050000    -0.070000
    0.110000    -0.180000     0.250000
   -0.120000    -0.180000     0.340000
   -0.050000    -0.300000     0.120000
    0.070000     0.020000    -0.030000
   -0.310000     0.010000    -0.010000
   -0.210000     0.040000     0.200000
   -0.290000    -0.170000     0.170000
vibration    72
   -0.000000    -0.000000     0.000000
    0.000000     0.000000     0.000000
    0.000000    -0.000000    -0.000000
   -0.010000    -0.000000     0.000000
   -0.000000     0.000000     0.000000
    0.000000    -0.000000    -0.000000
    0.010000     0.010000    -0.000000
    0.000000    -0.010000     0.000000
   -0.010000     0.020000    -0.000000
    0.010000     0.010000    -0.010000
   -0.010000    -0.010000     0.010000
    0.010000    -0.040000     0.010000
    0.030000    -0.020000    -0.010000
    0.010000    -0.010000    -0.000000
    0.010000     0.010000    -0.010000
    0.010000     0.010000    -0.000000
    0.020000     0.010000    -0.010000
    0.000000     0.010000     0.000000
   -0.040000    -0.020000     0.000000
   -0.020000    -0.000000     0.000000
   -0.050000     0.050000     0.010000
   -0.040000     0.060000    -0.010000
   -0.040000     0.140000    -0.040000
   -0.110000     0.070000     0.050000
   -0.020000     0.020000    -0.000000
   -0.000000    -0.000000    -0.000000
   -0.000000    -0.000000    -0.000000
    0.000000     0.000000    -0.000000
    0.020000     0.060000    -0.050000
    0.140000    -0.240000     0.310000
   -0.200000    -0.220000     0.270000
   -0.130000    -0.300000     0.140000
   -0.070000    -0.010000     0.040000
    0.420000    -0.010000     0.010000
    0.240000    -0.000000    -0.270000
    0.270000     0.170000    -0.240000
vibration    73
    0.000000     0.000000     0.000000
   -0.000000     0.000000     0.000000
    0.000000    -0.000000    -0.000000
    0.000000     0.000000    -0.000000
   -0.000000     0.000000     0.000000
   -0.000000    -0.000000    -0.000000
    0.000000     0.000000    -0.000000
    0.000000    -0.000000    -0.000000
   -0.010000    -0.010000     0.010000
    0.010000    -0.010000    -0.010000
   -0.000000     0.010000    -0.010000
   -0.000000     0.010000    -0.000000
    0.010000    -0.010000    -0.000000
   -0.000000    -0.000000     0.000000
    0.000000     0.000000    -0.000000
    0.000000     0.000000     0.000000
    0.000000     0.000000    -0.000000
    0.000000     0.000000     0.000000
   -0.000000    -0.000000     0.000000
   -0.010000     0.010000     0.000000
   -0.010000     0.010000     0.000000
    0.000000    -0.010000     0.000000
   -0.000000    -0.040000    -0.000000
   -0.020000     0.020000     0.030000
    0.010000     0.010000    -0.010000
   -0.000000    -0.000000     0.000000
   -0.000000     0.000000     0.000000
    0.000000     0.000000    -0.000000
    0.030000     0.010000     0.020000
    0.140000    -0.270000     0.110000
   -0.300000    -0.220000    -0.290000
   -0.290000     0.230000    -0.030000
   -0.020000    -0.000000    -0.030000
   -0.300000     0.170000     0.050000
    0.260000    -0.280000     0.080000
    0.200000     0.140000     0.440000
vibration    74
   -0.010000    -0.000000     0.000000
    0.000000     0.010000     0.000000
    0.000000    -0.000000    -0.000000
   -0.010000    -0.010000     0.000000
   -0.000000     0.000000     0.000000
    0.000000    -0.000000    -0.000000
    0.010000     0.010000    -0.000000
    0.000000    -0.010000     0.000000
   -0.020000     0.030000    -0.000000
    0.010000     0.010000    -0.010000
   -0.000000    -0.010000     0.010000
    0.010000    -0.030000     0.010000
    0.020000    -0.010000    -0.010000
   -0.010000     0.010000    -0.000000
    0.020000     0.010000    -0.010000
    0.010000     0.010000     0.000000
    0.030000     0.020000    -0.010000
    0.010000     0.010000     0.000000
   -0.040000    -0.020000     0.000000
   -0.010000    -0.010000     0.000000
   -0.050000     0.040000     0.010000
   -0.030000     0.060000    -0.020000
   -0.030000     0.060000    -0.030000
   -0.060000     0.020000     0.000000
   -0.020000     0.000000    -0.010000
   -0.000000    -0.000000    -0.000000
   -0.000000     0.000000     0.000000
    0.000000     0.000000    -0.000000
   -0.020000    -0.020000    -0.020000
   -0.150000     0.290000    -0.040000
    0.320000     0.210000     0.330000
    0.230000    -0.290000     0.070000
   -0.010000    -0.010000    -0.030000
   -0.220000     0.210000     0.060000
    0.290000    -0.230000    -0.000000
    0.220000     0.140000     0.400000
vibration    75
   -0.230000    -0.190000     0.050000
    0.120000    -0.090000    -0.140000
    0.110000     0.280000     0.080000
   -0.280000    -0.190000     0.080000
    0.160000    -0.120000    -0.170000
    0.100000     0.310000     0.120000
    0.000000     0.000000     0.000000
   -0.030000     0.010000    -0.000000
    0.020000     0.010000    -0.020000
   -0.050000     0.040000     0.010000
    0.030000    -0.060000     0.010000
    0.030000    -0.070000     0.020000
   -0.060000     0.050000     0.020000
    0.020000     0.020000    -0.030000
    0.120000     0.010000    -0.100000
    0.030000    -0.150000    -0.100000
    0.240000     0.110000    -0.100000
   -0.040000    -0.260000    -0.140000
    0.150000     0.080000     0.010000
    0.030000    -0.020000    -0.020000
    0.050000    -0.000000    -0.030000
   -0.000000     0.060000    -0.040000
   -0.010000     0.070000    -0.030000
    0.060000    -0.020000    -0.030000
   -0.000000    -0.010000     0.010000
    0.010000    -0.000000    -0.010000
    0.000000     0.010000     0.000000
   -0.010000    -0.010000     0.010000
   -0.000000     0.000000     0.020000
    0.040000    -0.100000    -0.160000
   -0.090000    -0.070000    -0.040000
    0.090000     0.140000    -0.080000
   -0.000000    -0.010000    -0.000000
    0.070000     0.170000     0.050000
    0.040000     0.070000    -0.140000
   -0.050000    -0.030000     0.070000
vibration    76
    0.020000     0.020000    -0.000000
   -0.010000     0.010000     0.020000
   -0.010000    -0.030000    -0.010000
    0.030000     0.020000    -0.010000
   -0.020000     0.020000     0.020000
   -0.010000    -0.040000    -0.020000
   -0.000000    -0.000000    -0.000000
    0.000000     0.000000    -0.000000
    0.030000     0.020000    -0.030000
   -0.080000     0.050000     0.020000
    0.040000    -0.090000     0.020000
    0.040000    -0.090000     0.020000
   -0.080000     0.060000     0.020000
    0.030000     0.030000    -0.040000
   -0.010000     0.000000     0.010000
   -0.000000     0.030000     0.010000
   -0.020000    -0.010000     0.010000
    0.010000     0.040000     0.020000
   -0.010000    -0.010000    -0.000000
    0.020000    -0.010000     0.000000
    0.070000    -0.010000    -0.030000
   -0.000000     0.070000    -0.040000
   -0.000000     0.050000    -0.020000
    0.050000    -0.010000    -0.030000
   -0.010000    -0.010000     0.020000
   -0.000000    -0.000000     0.000000
   -0.000000    -0.000000    -0.000000
    0.000000     0.000000    -0.000000
   -0.020000     0.010000     0.030000
    0.100000    -0.240000    -0.420000
   -0.160000    -0.150000     0.090000
    0.340000     0.200000    -0.150000
   -0.010000    -0.030000    -0.000000
    0.150000     0.430000     0.130000
    0.100000     0.180000    -0.340000
   -0.110000    -0.070000     0.190000
vibration    77
    0.010000    -0.000000    -0.010000
   -0.010000    -0.020000    -0.010000
    0.000000     0.030000     0.010000
    0.000000    -0.000000    -0.000000
   -0.000000    -0.020000    -0.010000
    0.000000     0.030000     0.020000
   -0.010000     0.000000     0.000000
    0.010000    -0.010000     0.000000
   -0.020000    -0.020000     0.020000
    0.090000    -0.090000    -0.010000
   -0.080000     0.120000    -0.020000
   -0.060000     0.150000    -0.030000
    0.130000    -0.100000    -0.030000
   -0.030000    -0.040000     0.040000
   -0.040000    -0.030000     0.010000
   -0.020000    -0.050000    -0.020000
   -0.040000    -0.030000     0.010000
   -0.020000    -0.060000    -0.020000
    0.010000     0.010000    -0.000000
   -0.020000     0.010000    -0.000000
   -0.080000    -0.010000     0.050000
   -0.010000    -0.100000     0.070000
    0.040000    -0.200000     0.080000
   -0.160000     0.060000     0.080000
   -0.020000    -0.010000     0.020000
    0.000000     0.000000    -0.000000
    0.000000    -0.000000    -0.000000
   -0.000000    -0.000000     0.000000
   -0.020000     0.020000     0.010000
    0.080000    -0.190000    -0.310000
   -0.090000    -0.100000     0.200000
    0.340000     0.020000    -0.070000
    0.010000    -0.030000    -0.000000
    0.120000     0.430000     0.130000
    0.010000     0.240000    -0.330000
   -0.160000    -0.110000     0.160000
vibration    78
    0.030000     0.010000    -0.010000
   -0.020000    -0.030000    -0.000000
   -0.000000     0.020000     0.020000
    0.030000     0.010000    -0.010000
   -0.020000    -0.030000    -0.000000
   -0.000000     0.020000     0.010000
   -0.010000     0.010000     0.000000
    0.010000     0.000000    -0.000000
    0.010000    -0.020000    -0.000000
   -0.030000     0.010000     0.010000
    0.010000     0.010000    -0.010000
    0.010000     0.010000    -0.010000
   -0.030000     0.010000     0.010000
    0.010000    -0.000000     0.000000
   -0.080000    -0.050000     0.020000
   -0.030000    -0.080000    -0.030000
   -0.080000    -0.060000     0.020000
   -0.030000    -0.070000    -0.020000
    0.010000     0.020000     0.000000
   -0.030000     0.020000    -0.000000
    0.080000    -0.050000    -0.020000
    0.030000    -0.050000     0.010000
    0.030000    -0.070000     0.020000
    0.090000    -0.050000    -0.030000
    0.020000    -0.030000    -0.010000
    0.010000     0.010000     0.000000
    0.000000    -0.000000    -0.000000
   -0.000000    -0.000000     0.000000
    0.020000    -0.010000    -0.020000
   -0.100000     0.240000     0.410000
    0.150000     0.160000    -0.200000
   -0.390000    -0.110000     0.120000
   -0.010000    -0.030000     0.000000
    0.130000     0.410000     0.130000
    0.030000     0.210000    -0.320000
   -0.180000    -0.110000     0.170000
vibration    79
   -0.130000    -0.050000     0.060000
    0.090000     0.120000     0.010000
    0.000000    -0.120000    -0.070000
   -0.100000    -0.030000     0.050000
    0.080000     0.130000     0.010000
    0.020000    -0.080000    -0.060000
    0.010000    -0.050000    -0.000000
   -0.060000     0.020000     0.000000
    0.010000    -0.010000     0.000000
    0.040000    -0.030000    -0.010000
   -0.000000     0.010000    -0.000000
   -0.020000     0.030000     0.000000
    0.010000    -0.010000    -0.000000
   -0.010000     0.020000    -0.000000
    0.310000     0.210000    -0.100000
    0.110000     0.330000     0.110000
    0.310000     0.220000    -0.080000
    0.130000     0.320000     0.110000
    0.020000    -0.050000    -0.010000
    0.120000    -0.070000    -0.010000
   -0.060000     0.020000     0.030000
    0.000000    -0.000000     0.010000
   -0.010000    -0.020000     0.020000
   -0.020000     0.010000     0.010000
    0.020000    -0.030000     0.010000
   -0.020000    -0.030000    -0.000000
   -0.000000     0.010000     0.000000
    0.010000     0.000000    -0.000000
    0.010000    -0.000000    -0.010000
   -0.040000     0.090000     0.170000
    0.050000     0.070000    -0.140000
   -0.180000    -0.000000     0.030000
    0.000000    -0.020000     0.000000
    0.090000     0.240000     0.070000
   -0.040000     0.160000    -0.180000
   -0.170000    -0.100000     0.080000
vibration    80
    0.030000     0.010000    -0.020000
   -0.030000    -0.020000     0.010000
    0.010000     0.030000     0.010000
    0.000000    -0.010000    -0.010000
   -0.030000    -0.030000    -0.000000
   -0.000000     0.010000     0.010000
    0.080000     0.040000    -0.000000
   -0.010000    -0.050000     0.000000
   -0.110000     0.140000    -0.000000
    0.130000    -0.050000    -0.060000
    0.020000    -0.130000     0.060000
   -0.020000    -0.080000     0.050000
    0.080000    -0.010000    -0.050000
   -0.130000     0.170000    -0.000000
   -0.050000    -0.040000     0.020000
   -0.010000    -0.060000    -0.030000
   -0.020000    -0.020000    -0.000000
   -0.030000    -0.050000    -0.020000
   -0.120000    -0.080000     0.010000
   -0.030000    -0.050000     0.010000
   -0.320000     0.190000     0.110000
   -0.130000     0.320000    -0.100000
   -0.150000     0.320000    -0.070000
   -0.290000     0.210000     0.090000
    0.090000    -0.090000     0.020000
    0.000000     0.010000     0.000000
    0.000000    -0.000000    -0.000000
    0.000000     0.000000    -0.000000
   -0.000000    -0.010000     0.000000
   -0.010000     0.000000     0.050000
    0.010000     0.060000    -0.250000
   -0.110000     0.170000    -0.050000
    0.010000     0.000000    -0.010000
    0.040000     0.040000    -0.000000
   -0.170000     0.130000     0.010000
   -0.230000    -0.140000     0.010000
vibration    81
   -0.030000    -0.010000     0.010000
    0.020000     0.010000    -0.010000
   -0.010000    -0.010000    -0.000000
    0.010000     0.010000    -0.000000
    0.020000     0.020000     0.000000
    0.010000     0.010000    -0.000000
   -0.090000    -0.020000     0.000000
    0.060000    -0.030000     0.010000
    0.200000     0.200000    -0.230000
   -0.220000    -0.000000     0.140000
   -0.040000    -0.210000     0.150000
    0.090000     0.140000    -0.130000
    0.180000     0.030000    -0.140000
   -0.230000    -0.170000     0.240000
    0.030000     0.020000    -0.010000
   -0.000000     0.030000     0.020000
   -0.010000     0.000000     0.010000
    0.010000     0.020000     0.000000
    0.010000     0.050000    -0.040000
    0.130000    -0.060000    -0.000000
    0.210000    -0.230000    -0.010000
   -0.210000     0.270000    -0.020000
    0.200000    -0.200000    -0.030000
   -0.200000     0.260000    -0.000000
    0.050000     0.030000    -0.050000
   -0.000000    -0.000000    -0.000000
   -0.000000     0.000000     0.000000
   -0.000000    -0.000000     0.000000
   -0.010000     0.000000     0.020000
    0.010000    -0.040000     0.060000
   -0.010000     0.030000    -0.090000
   -0.050000     0.000000     0.020000
   -0.010000    -0.020000     0.000000
   -0.070000    -0.010000     0.010000
   -0.020000    -0.030000     0.040000
    0.070000     0.030000     0.000000
vibration    82
    0.250000     0.010000    -0.180000
   -0.310000     0.180000     0.330000
    0.110000    -0.160000    -0.170000
   -0.210000    -0.030000     0.130000
    0.180000    -0.130000    -0.200000
   -0.070000     0.130000     0.130000
    0.100000     0.030000     0.010000
   -0.130000     0.020000     0.010000
    0.050000    -0.010000    -0.020000
   -0.010000    -0.010000     0.020000
    0.000000    -0.020000     0.010000
   -0.010000     0.040000    -0.020000
   -0.010000     0.020000    -0.000000
    0.010000    -0.040000     0.010000
   -0.140000    -0.250000    -0.040000
    0.210000     0.140000    -0.060000
    0.230000     0.240000    -0.020000
   -0.170000    -0.220000    -0.020000
    0.070000     0.000000    -0.000000
    0.060000    -0.080000    -0.040000
    0.020000    -0.030000     0.010000
    0.000000    -0.000000     0.010000
    0.030000    -0.070000     0.020000
    0.030000    -0.000000    -0.020000
   -0.010000     0.010000    -0.000000
   -0.030000     0.020000     0.030000
    0.000000    -0.040000    -0.030000
    0.040000     0.010000    -0.020000
    0.000000     0.000000     0.000000
    0.000000    -0.000000     0.000000
   -0.000000    -0.000000     0.010000
    0.000000    -0.020000     0.010000
   -0.000000    -0.000000     0.000000
   -0.000000    -0.000000     0.000000
    0.010000    -0.010000    -0.000000
    0.020000     0.010000    -0.000000
vibration    83
   -0.190000    -0.200000     0.020000
    0.070000     0.160000     0.050000
   -0.110000    -0.290000    -0.090000
    0.210000     0.210000    -0.030000
   -0.090000    -0.190000    -0.040000
    0.120000     0.300000     0.100000
   -0.060000     0.030000     0.010000
    0.090000    -0.020000    -0.010000
   -0.020000    -0.010000     0.020000
   -0.020000     0.030000    -0.000000
   -0.020000     0.040000    -0.010000
    0.020000    -0.060000     0.020000
    0.030000    -0.030000    -0.000000
   -0.020000     0.050000    -0.010000
    0.240000     0.040000    -0.160000
    0.010000     0.280000     0.160000
   -0.300000    -0.080000     0.160000
   -0.030000    -0.340000    -0.190000
    0.030000     0.090000     0.030000
   -0.090000     0.080000    -0.010000
    0.030000     0.010000    -0.030000
    0.000000    -0.030000     0.010000
   -0.020000     0.090000    -0.030000
   -0.050000     0.010000     0.030000
    0.010000    -0.010000     0.000000
   -0.010000    -0.000000     0.000000
    0.000000    -0.010000    -0.010000
    0.000000     0.000000    -0.000000
   -0.000000    -0.000000     0.000000
   -0.000000     0.000000    -0.010000
    0.000000     0.000000    -0.020000
    0.000000     0.030000    -0.010000
    0.000000     0.000000    -0.000000
   -0.000000    -0.000000    -0.000000
   -0.020000     0.010000     0.010000
   -0.020000    -0.010000     0.000000
vibration    84
   -0.050000    -0.030000     0.020000
    0.030000     0.010000    -0.020000
   -0.020000    -0.030000     0.000000
    0.060000     0.030000    -0.020000
   -0.070000    -0.050000     0.010000
    0.030000     0.050000     0.010000
    0.110000     0.030000    -0.010000
   -0.070000    -0.020000     0.000000
   -0.100000     0.150000    -0.010000
    0.210000    -0.180000    -0.040000
    0.130000    -0.250000     0.060000
   -0.130000     0.270000    -0.050000
   -0.220000     0.190000     0.050000
    0.150000    -0.200000     0.010000
    0.050000     0.020000    -0.020000
   -0.020000     0.020000     0.020000
   -0.080000    -0.040000     0.020000
   -0.000000    -0.060000    -0.050000
   -0.070000    -0.080000     0.000000
    0.030000    -0.070000     0.020000
   -0.260000     0.060000     0.140000
   -0.030000     0.260000    -0.140000
    0.040000    -0.330000     0.140000
    0.290000    -0.100000    -0.160000
   -0.050000     0.050000    -0.010000
    0.000000    -0.000000    -0.000000
    0.000000     0.000000     0.000000
   -0.000000    -0.000000     0.000000
    0.010000     0.010000    -0.010000
    0.020000    -0.010000     0.030000
   -0.020000    -0.030000     0.090000
   -0.000000    -0.110000     0.040000
   -0.010000    -0.000000     0.010000
    0.030000     0.000000     0.010000
    0.100000    -0.030000    -0.060000
    0.080000     0.050000    -0.010000
vibration    85
    0.060000     0.020000    -0.030000
   -0.050000     0.030000     0.050000
    0.020000    -0.020000    -0.030000
   -0.080000    -0.020000     0.050000
    0.170000     0.070000    -0.050000
   -0.040000    -0.020000     0.010000
   -0.490000    -0.100000     0.020000
    0.500000    -0.090000    -0.020000
   -0.180000     0.090000     0.040000
    0.090000    -0.030000    -0.050000
    0.050000    -0.060000     0.000000
   -0.030000     0.020000     0.010000
   -0.060000     0.040000     0.020000
    0.040000    -0.010000    -0.020000
   -0.040000    -0.050000     0.010000
    0.040000     0.030000    -0.010000
    0.090000     0.090000    -0.000000
   -0.010000     0.060000     0.070000
    0.180000     0.320000    -0.060000
   -0.220000     0.310000     0.070000
   -0.110000     0.080000     0.020000
   -0.020000     0.110000    -0.080000
   -0.020000    -0.000000     0.020000
    0.070000    -0.040000    -0.040000
   -0.000000    -0.000000     0.000000
   -0.010000    -0.000000     0.010000
    0.000000    -0.010000    -0.000000
    0.010000     0.000000    -0.010000
    0.000000     0.000000    -0.000000
    0.000000     0.000000     0.010000
    0.000000    -0.000000     0.010000
   -0.010000    -0.020000     0.010000
   -0.000000     0.000000     0.000000
    0.020000     0.000000     0.000000
    0.020000     0.000000    -0.020000
    0.000000     0.010000    -0.000000
vibration    86
   -0.030000     0.010000     0.030000
    0.070000    -0.050000    -0.070000
   -0.020000     0.020000     0.030000
    0.010000    -0.000000    -0.010000
   -0.010000     0.000000     0.010000
    0.010000    -0.010000    -0.010000
    0.000000    -0.000000    -0.000000
   -0.000000     0.000000     0.000000
    0.000000     0.000000    -0.000000
   -0.000000    -0.000000     0.000000
   -0.000000    -0.000000     0.000000
    0.000000    -0.000000    -0.000000
    0.000000    -0.000000    -0.000000
   -0.000000     0.000000     0.000000
    0.020000     0.060000     0.020000
   -0.050000    -0.030000     0.020000
   -0.030000    -0.030000     0.000000
    0.020000     0.040000     0.010000
   -0.000000    -0.000000     0.000000
    0.000000    -0.000000     0.000000
    0.000000    -0.000000     0.000000
   -0.000000     0.000000     0.000000
    0.000000     0.000000     0.000000
    0.000000     0.000000     0.000000
    0.000000    -0.000000    -0.000000
   -0.510000     0.340000     0.550000
    0.110000    -0.280000    -0.240000
    0.310000    -0.010000    -0.220000
    0.000000     0.000000    -0.000000
    0.000000     0.000000     0.000000
    0.000000     0.000000    -0.000000
   -0.000000    -0.000000     0.000000
   -0.000000    -0.000000     0.000000
    0.000000     0.000000     0.000000
    0.000000     0.000000    -0.000000
    0.000000     0.000000     0.000000
vibration    87
   -0.000000    -0.000000     0.000000
    0.000000    -0.000000    -0.000000
   -0.000000     0.000000     0.000000
   -0.000000    -0.000000     0.000000
    0.000000     0.000000     0.000000
    0.000000     0.000000    -0.000000
    0.000000     0.000000     0.000000
   -0.000000    -0.000000     0.000000
    0.000000     0.000000    -0.000000
   -0.000000     0.000000     0.000000
    0.000000    -0.000000     0.000000
   -0.000000    -0.000000     0.000000
   -0.000000    -0.000000     0.000000
    0.000000     0.000000    -0.000000
   -0.000000     0.000000    -0.000000
    0.000000     0.000000    -0.000000
   -0.000000     0.000000    -0.000000
   -0.000000     0.000000     0.000000
   -0.000000    -0.000000    -0.000000
    0.000000     0.000000    -0.000000
   -0.000000    -0.000000     0.000000
   -0.000000    -0.000000     0.000000
    0.010000     0.000000    -0.000000
    0.000000     0.010000    -0.010000
    0.000000     0.000000    -0.000000
   -0.000000     0.000000    -0.000000
    0.000000    -0.000000     0.000000
    0.000000    -0.000000     0.000000
   -0.000000    -0.000000    -0.040000
   -0.190000    -0.090000    -0.010000
    0.130000    -0.150000    -0.040000
    0.110000     0.260000     0.540000
    0.030000     0.030000     0.010000
    0.020000    -0.060000     0.220000
   -0.330000    -0.450000    -0.360000
   -0.100000     0.190000    -0.000000
vibration    88
    0.000000     0.000000    -0.000000
   -0.000000    -0.000000     0.000000
   -0.000000     0.000000    -0.000000
   -0.000000    -0.000000     0.000000
    0.000000     0.000000     0.000000
   -0.000000    -0.000000    -0.000000
   -0.000000     0.000000    -0.000000
    0.000000     0.000000    -0.000000
   -0.000000     0.000000     0.000000
    0.000000     0.000000    -0.000000
   -0.000000    -0.000000     0.000000
    0.000000     0.000000    -0.000000
   -0.000000    -0.000000     0.000000
    0.000000    -0.000000     0.000000
    0.000000    -0.000000    -0.000000
    0.000000    -0.000000    -0.000000
    0.000000    -0.000000    -0.000000
    0.000000     0.000000     0.000000
   -0.000000    -0.000000     0.000000
   -0.000000    -0.000000    -0.000000
   -0.000000    -0.000000     0.000000
    0.000000     0.000000    -0.000000
   -0.010000    -0.000000     0.000000
    0.000000     0.010000    -0.010000
   -0.000000     0.000000    -0.000000
    0.000000     0.000000     0.000000
   -0.000000    -0.000000    -0.000000
   -0.000000    -0.000000     0.000000
   -0.000000    -0.000000    -0.050000
   -0.200000    -0.100000    -0.010000
    0.130000    -0.150000    -0.040000
    0.120000     0.280000     0.600000
   -0.030000    -0.030000    -0.010000
   -0.010000     0.050000    -0.200000
    0.310000     0.420000     0.330000
    0.090000    -0.170000     0.000000
vibration    89
   -0.000000    -0.000000    -0.000000
    0.000000     0.000000    -0.000000
    0.000000     0.000000     0.000000
   -0.000000     0.000000     0.000000
   -0.000000    -0.000000     0.000000
    0.000000     0.000000    -0.000000
   -0.000000     0.000000     0.000000
   -0.000000    -0.000000     0.000000
    0.000000     0.000000    -0.000000
    0.000000     0.000000    -0.000000
   -0.000000    -0.000000     0.000000
   -0.000000    -0.000000     0.000000
    0.000000     0.000000    -0.000000
   -0.000000     0.000000     0.000000
    0.000000     0.000000     0.000000
    0.000000     0.000000    -0.000000
   -0.000000    -0.000000    -0.000000
   -0.000000    -0.000000     0.000000
    0.000000    -0.000000    -0.000000
    0.000000     0.000000    -0.000000
   -0.000000    -0.010000     0.000000
    0.000000    -0.000000    -0.000000
    0.040000     0.000000    -0.020000
   -0.000000    -0.000000     0.000000
   -0.000000    -0.000000     0.000000
   -0.000000    -0.000000    -0.000000
    0.000000     0.000000     0.000000
    0.000000     0.000000     0.000000
   -0.000000    -0.000000     0.000000
    0.030000     0.010000    -0.000000
    0.000000    -0.000000    -0.000000
   -0.000000    -0.000000    -0.000000
   -0.000000    -0.030000    -0.080000
    0.040000    -0.250000     0.760000
    0.190000     0.270000     0.200000
   -0.220000     0.380000    -0.030000
vibration    90
    0.000000    -0.000000    -0.000000
    0.000000     0.000000    -0.000000
    0.000000    -0.000000     0.000000
   -0.000000     0.000000     0.000000
   -0.000000    -0.000000    -0.000000
   -0.000000     0.000000     0.000000
   -0.000000     0.000000     0.000000
    0.000000     0.000000     0.000000
   -0.000000    -0.000000     0.000000
    0.000000    -0.000000    -0.000000
   -0.000000    -0.000000     0.000000
   -0.000000    -0.000000    -0.000000
    0.000000     0.000000    -0.000000
   -0.000000     0.000000     0.000000
    0.000000     0.000000     0.000000
   -0.000000    -0.000000     0.000000
    0.000000    -0.000000    -0.000000
    0.000000    -0.000000    -0.000000
    0.000000    -0.000000    -0.000000
   -0.000000     0.000000     0.000000
   -0.000000    -0.000000     0.000000
    0.010000     0.000000    -0.000000
    0.000000     0.000000    -0.000000
   -0.010000    -0.030000     0.030000
    0.000000     0.000000    -0.000000
   -0.000000    -0.000000    -0.000000
    0.000000     0.000000     0.000000
    0.000000     0.000000     0.000000
   -0.040000    -0.070000    -0.030000
    0.730000     0.310000    -0.010000
   -0.320000     0.320000     0.070000
    0.060000     0.160000     0.350000
   -0.000000     0.000000     0.000000
   -0.000000     0.000000    -0.000000
   -0.010000    -0.010000    -0.010000
    0.010000    -0.020000     0.000000
vibration    91
   -0.000000     0.000000    -0.000000
    0.000000    -0.000000    -0.000000
    0.000000     0.000000     0.000000
    0.000000    -0.000000    -0.000000
   -0.000000    -0.000000     0.000000
   -0.000000    -0.000000     0.000000
   -0.020000     0.040000     0.000000
   -0.030000    -0.060000     0.000000
   -0.000000     0.000000     0.000000
    0.000000     0.000000    -0.000000
   -0.000000     0.000000     0.000000
    0.000000    -0.000000     0.000000
    0.000000    -0.000000     0.000000
   -0.000000     0.000000    -0.000000
    0.000000     0.000000     0.000000
    0.000000     0.000000    -0.000000
   -0.000000     0.010000     0.010000
    0.000000     0.000000    -0.000000
    0.270000    -0.490000    -0.040000
    0.350000     0.740000    -0.020000
   -0.010000    -0.030000     0.020000
    0.010000     0.000000    -0.010000
    0.000000    -0.000000    -0.000000
    0.000000    -0.000000     0.000000
    0.000000    -0.000000    -0.000000
   -0.000000    -0.000000    -0.000000
    0.000000     0.000000    -0.000000
   -0.000000     0.000000     0.000000
    0.000000    -0.000000    -0.000000
   -0.000000    -0.000000     0.000000
   -0.000000     0.000000     0.000000
    0.000000     0.000000     0.000000
   -0.000000     0.000000     0.000000
   -0.000000     0.000000    -0.000000
    0.000000     0.000000     0.000000
    0.000000    -0.000000     0.000000
vibration    92
    0.000000     0.000000    -0.000000
   -0.000000    -0.000000     0.000000
    0.000000     0.000000     0.000000
    0.000000    -0.000000    -0.000000
   -0.000000    -0.000000    -0.000000
   -0.000000    -0.000000     0.000000
   -0.000000     0.000000     0.000000
    0.000000     0.000000    -0.000000
    0.000000    -0.000000     0.000000
   -0.000000    -0.000000     0.000000
   -0.000000    -0.000000     0.000000
    0.000000     0.000000    -0.000000
    0.000000     0.000000    -0.000000
   -0.000000    -0.000000     0.000000
    0.000000     0.000000     0.000000
    0.000000     0.000000    -0.000000
   -0.000000     0.000000     0.000000
    0.000000     0.000000    -0.000000
    0.010000    -0.010000    -0.000000
   -0.000000    -0.000000     0.000000
    0.010000     0.030000    -0.020000
    0.010000     0.000000    -0.010000
   -0.040000    -0.000000     0.030000
   -0.010000    -0.040000     0.030000
   -0.000000    -0.000000     0.000000
    0.000000    -0.000000     0.000000
   -0.000000     0.000000    -0.000000
   -0.000000     0.000000     0.000000
   -0.060000     0.020000     0.010000
    0.330000     0.160000     0.000000
    0.380000    -0.410000    -0.100000
   -0.020000    -0.020000    -0.050000
    0.020000    -0.060000     0.030000
   -0.020000     0.100000    -0.360000
    0.040000     0.030000     0.040000
   -0.300000     0.530000    -0.020000
vibration    93
   -0.000000     0.000000     0.000000
    0.000000     0.000000     0.000000
    0.000000    -0.000000    -0.000000
   -0.000000     0.000000     0.000000
    0.000000     0.000000    -0.000000
    0.000000     0.000000     0.000000
    0.040000    -0.060000    -0.010000
   -0.030000    -0.040000     0.000000
   -0.000000     0.000000     0.000000
    0.000000     0.010000    -0.000000
   -0.000000     0.000000     0.000000
   -0.000000    -0.000000     0.000000
    0.000000     0.000000    -0.000000
   -0.000000     0.000000     0.000000
    0.000000    -0.000000    -0.000000
   -0.010000    -0.000000     0.000000
    0.010000    -0.040000    -0.030000
   -0.000000     0.000000     0.000000
   -0.390000     0.720000     0.060000
    0.240000     0.500000    -0.020000
   -0.020000    -0.070000     0.050000
    0.000000     0.000000    -0.000000
    0.010000     0.000000    -0.010000
   -0.000000    -0.000000     0.000000
    0.000000    -0.000000    -0.000000
    0.000000    -0.000000     0.000000
   -0.000000     0.000000     0.000000
    0.000000    -0.000000    -0.000000
   -0.000000     0.000000     0.000000
    0.000000     0.000000     0.000000
    0.000000    -0.000000    -0.000000
   -0.000000     0.000000     0.000000
    0.000000    -0.000000     0.000000
   -0.000000     0.000000    -0.010000
    0.000000     0.000000     0.000000
   -0.010000     0.010000    -0.000000
vibration    94
    0.000000    -0.000000    -0.000000
    0.000000     0.000000     0.000000
   -0.000000     0.000000     0.000000
    0.000000    -0.000000    -0.000000
   -0.000000    -0.000000     0.000000
    0.000000    -0.000000    -0.000000
   -0.000000     0.000000     0.000000
   -0.000000    -0.000000    -0.000000
    0.000000    -0.000000    -0.000000
   -0.000000    -0.000000     0.000000
    0.000000     0.000000    -0.000000
    0.000000     0.000000    -0.000000
   -0.000000    -0.000000     0.000000
   -0.000000     0.000000    -0.000000
   -0.000000     0.000000     0.000000
    0.000000     0.000000    -0.000000
   -0.000000     0.000000     0.000000
   -0.000000    -0.000000    -0.000000
    0.000000    -0.000000    -0.000000
    0.000000     0.000000     0.000000
    0.020000     0.060000    -0.040000
   -0.020000    -0.000000     0.010000
   -0.040000    -0.000000     0.030000
    0.010000     0.040000    -0.030000
    0.000000    -0.000000    -0.000000
   -0.000000    -0.000000    -0.000000
    0.000000     0.000000     0.000000
    0.000000     0.000000     0.000000
    0.060000    -0.030000    -0.010000
   -0.330000    -0.150000    -0.000000
   -0.410000     0.450000     0.110000
    0.020000     0.020000     0.050000
    0.020000    -0.050000     0.020000
   -0.020000     0.090000    -0.320000
    0.040000     0.030000     0.040000
   -0.290000     0.520000    -0.020000
vibration    95
    0.000000    -0.000000    -0.000000
   -0.000000    -0.000000     0.000000
    0.000000    -0.000000    -0.000000
   -0.000000     0.000000     0.000000
    0.000000     0.000000     0.000000
   -0.000000    -0.000000     0.000000
    0.000000    -0.000000    -0.000000
   -0.000000    -0.010000     0.000000
    0.000000    -0.000000    -0.000000
   -0.020000    -0.070000     0.050000
    0.000000     0.000000    -0.000000
    0.010000     0.000000    -0.010000
   -0.000000    -0.000000     0.000000
    0.000000    -0.000000    -0.000000
   -0.000000     0.000000     0.000000
   -0.000000    -0.000000     0.000000
    0.000000    -0.000000    -0.000000
    0.000000     0.000000    -0.000000
   -0.030000     0.050000     0.000000
    0.030000     0.070000    -0.000000
    0.210000     0.780000    -0.540000
   -0.010000    -0.000000     0.010000
   -0.130000    -0.010000     0.090000
    0.000000     0.010000    -0.010000
    0.000000    -0.000000    -0.000000
    0.000000     0.000000     0.000000
   -0.000000    -0.000000    -0.000000
   -0.000000    -0.000000    -0.000000
   -0.000000     0.000000     0.000000
    0.010000     0.010000     0.000000
    0.020000    -0.020000    -0.000000
   -0.000000     0.000000     0.000000
   -0.000000     0.010000    -0.000000
    0.000000    -0.020000     0.050000
   -0.000000    -0.000000    -0.000000
    0.030000    -0.060000     0.000000
vibration    96
    0.000000    -0.000000    -0.000000
   -0.000000    -0.000000     0.000000
   -0.010000     0.000000     0.010000
    0.020000    -0.060000    -0.050000
   -0.000000    -0.000000     0.000000
   -0.000000     0.000000     0.000000
    0.000000    -0.000000    -0.000000
   -0.000000    -0.000000     0.000000
   -0.000000    -0.000000     0.000000
   -0.000000     0.000000    -0.000000
    0.000000     0.000000    -0.000000
    0.000000     0.000000    -0.000000
   -0.000000    -0.000000     0.000000
    0.000000    -0.000000    -0.000000
   -0.000000     0.010000     0.010000
    0.120000     0.010000    -0.080000
   -0.230000     0.740000     0.600000
    0.010000    -0.000000    -0.010000
   -0.020000     0.040000     0.000000
    0.010000     0.010000    -0.000000
   -0.000000    -0.000000     0.000000
   -0.050000    -0.000000     0.030000
   -0.000000    -0.000000     0.000000
    0.000000     0.010000    -0.010000
    0.000000    -0.000000     0.000000
   -0.000000     0.000000     0.000000
   -0.000000    -0.000000     0.000000
    0.000000    -0.000000    -0.000000
   -0.000000     0.000000     0.000000
    0.000000     0.000000    -0.000000
    0.000000    -0.000000    -0.000000
   -0.000000     0.000000     0.000000
   -0.000000     0.000000    -0.000000
    0.000000    -0.000000     0.000000
    0.000000     0.000000     0.000000
    0.000000    -0.000000     0.000000
vibration    97
    0.000000     0.000000    -0.000000
   -0.000000    -0.000000     0.000000
   -0.000000     0.000000     0.000000
    0.000000    -0.000000    -0.000000
   -0.000000     0.000000    -0.000000
    0.000000     0.000000    -0.000000
    0.000000    -0.000000    -0.000000
    0.000000     0.000000     0.000000
   -0.000000     0.000000    -0.000000
    0.000000    -0.000000     0.000000
   -0.070000    -0.000000     0.050000
   -0.000000    -0.000000     0.000000
    0.010000     0.010000    -0.010000
   -0.000000     0.000000    -0.000000
   -0.000000     0.000000     0.000000
    0.010000     0.000000    -0.010000
   -0.010000     0.040000     0.040000
   -0.000000    -0.000000     0.000000
   -0.000000     0.000000     0.000000
   -0.000000    -0.010000     0.000000
    0.000000     0.010000    -0.010000
    0.780000     0.030000    -0.580000
    0.010000     0.000000    -0.010000
   -0.040000    -0.170000     0.130000
   -0.000000     0.000000    -0.000000
    0.000000     0.000000     0.000000
   -0.000000    -0.000000    -0.000000
   -0.000000    -0.000000    -0.000000
    0.000000    -0.000000    -0.000000
   -0.030000    -0.010000     0.000000
   -0.020000     0.020000     0.010000
    0.000000    -0.000000    -0.000000
    0.000000    -0.000000     0.000000
   -0.000000     0.000000    -0.000000
   -0.000000    -0.000000    -0.000000
   -0.000000     0.000000    -0.000000
vibration    98
    0.010000    -0.010000    -0.010000
   -0.000000    -0.000000     0.000000
   -0.000000    -0.000000     0.000000
    0.000000     0.000000     0.000000
    0.000000    -0.000000    -0.000000
   -0.070000    -0.000000     0.050000
    0.000000    -0.000000     0.000000
    0.000000     0.000000     0.000000
   -0.000000    -0.000000    -0.000000
    0.000000     0.000000    -0.000000
   -0.000000    -0.000000     0.000000
   -0.000000     0.000000     0.000000
    0.000000     0.000000    -0.000000
   -0.000000    -0.000000     0.000000
   -0.050000     0.170000     0.140000
    0.010000     0.000000    -0.010000
    0.000000    -0.010000    -0.010000
    0.790000     0.050000    -0.560000
   -0.000000     0.010000     0.000000
   -0.000000    -0.000000     0.000000
   -0.000000    -0.000000     0.000000
    0.000000     0.000000    -0.000000
    0.000000     0.000000    -0.000000
   -0.000000    -0.000000     0.000000
   -0.000000     0.000000     0.000000
    0.000000    -0.000000    -0.000000
   -0.000000     0.000000     0.000000
    0.000000     0.000000     0.000000
    0.000000    -0.000000    -0.000000
   -0.000000    -0.000000     0.000000
   -0.000000     0.000000     0.000000
    0.000000    -0.000000    -0.000000
    0.000000    -0.000000     0.000000
   -0.000000     0.000000    -0.000000
   -0.000000    -0.000000    -0.000000
   -0.000000     0.000000    -0.000000
vibration    99
   -0.000000     0.000000     0.000000
    0.000000    -0.000000    -0.000000
   -0.000000    -0.000000     0.000000
    0.000000    -0.000000    -0.000000
   -0.000000     0.000000    -0.000000
   -0.000000    -0.000000     0.000000
    0.000000    -0.000000     0.000000
   -0.000000    -0.000000     0.000000
    0.000000     0.000000    -0.000000
   -0.000000    -0.010000     0.000000
   -0.010000     0.000000     0.010000
   -0.040000    -0.000000     0.030000
   -0.010000    -0.050000     0.040000
    0.000000     0.000000    -0.000000
    0.000000    -0.000000    -0.000000
    0.000000     0.000000    -0.000000
   -0.000000     0.000000     0.000000
    0.000000     0.000000    -0.000000
   -0.000000     0.000000    -0.000000
    0.000000    -0.000000     0.000000
    0.020000     0.070000    -0.050000
    0.130000     0.000000    -0.100000
    0.500000     0.040000    -0.340000
    0.150000     0.600000    -0.460000
   -0.000000    -0.000000     0.000000
    0.000000     0.000000     0.000000
   -0.000000     0.000000    -0.000000
   -0.000000    -0.000000     0.000000
   -0.000000    -0.000000     0.000000
    0.050000     0.020000    -0.000000
    0.020000    -0.020000    -0.010000
   -0.000000    -0.000000    -0.000000
    0.000000    -0.000000     0.000000
   -0.000000     0.010000    -0.040000
    0.000000    -0.000000     0.000000
   -0.010000     0.020000    -0.000000
vibration   100
   -0.000000     0.000000     0.000000
   -0.000000    -0.000000    -0.000000
    0.000000     0.000000    -0.000000
    0.000000    -0.000000     0.000000
    0.000000     0.000000     0.000000
    0.000000     0.000000    -0.000000
    0.000000     0.000000    -0.000000
   -0.000000    -0.000000    -0.000000
    0.000000    -0.000000    -0.000000
   -0.000000    -0.010000     0.010000
    0.010000    -0.000000    -0.010000
   -0.060000    -0.000000     0.040000
    0.010000     0.040000    -0.030000
   -0.000000     0.000000    -0.000000
    0.000000    -0.000000    -0.000000
   -0.000000    -0.000000     0.000000
    0.000000    -0.000000    -0.000000
   -0.000000    -0.000000     0.000000
   -0.000000     0.000000    -0.000000
    0.000000     0.000000    -0.000000
    0.030000     0.110000    -0.070000
   -0.120000    -0.000000     0.090000
    0.640000     0.050000    -0.430000
   -0.120000    -0.460000     0.350000
    0.000000    -0.000000     0.000000
    0.000000     0.000000     0.000000
   -0.000000    -0.000000     0.000000
   -0.000000    -0.000000    -0.000000
    0.000000     0.000000    -0.000000
   -0.040000    -0.010000     0.000000
   -0.010000     0.010000     0.000000
    0.000000     0.000000    -0.000000
    0.000000    -0.000000     0.000000
   -0.000000     0.020000    -0.050000
    0.000000    -0.000000     0.000000
   -0.010000     0.020000    -0.000000
vibration   101
    0.020000    -0.060000    -0.050000
   -0.000000    -0.000000     0.000000
   -0.030000    -0.000000     0.020000
   -0.000000     0.010000     0.000000
    0.000000     0.000000     0.000000
    0.020000     0.000000    -0.010000
   -0.000000    -0.000000    -0.000000
    0.000000    -0.000000    -0.000000
    0.000000     0.000000     0.000000
   -0.000000    -0.000000     0.000000
    0.000000     0.000000    -0.000000
   -0.000000    -0.000000     0.000000
   -0.000000    -0.000000     0.000000
    0.000000     0.000000    -0.000000
   -0.170000     0.650000     0.530000
    0.370000     0.020000    -0.250000
    0.020000    -0.060000    -0.050000
   -0.170000    -0.010000     0.120000
   -0.000000    -0.000000     0.000000
    0.000000     0.000000    -0.000000
    0.000000     0.000000    -0.000000
   -0.000000    -0.000000     0.000000
    0.000000     0.000000    -0.000000
    0.000000     0.000000    -0.000000
    0.000000    -0.000000    -0.000000
    0.000000    -0.000000    -0.000000
   -0.000000     0.000000     0.000000
    0.000000    -0.000000    -0.000000
   -0.000000     0.000000     0.000000
    0.000000     0.000000     0.000000
    0.000000    -0.000000    -0.000000
   -0.000000    -0.000000    -0.000000
   -0.000000    -0.000000     0.000000
   -0.000000     0.000000    -0.000000
    0.000000     0.000000     0.000000
    0.000000    -0.000000     0.000000
vibration   102
   -0.010000     0.030000     0.020000
    0.000000    -0.000000    -0.000000
   -0.060000    -0.000000     0.040000
   -0.000000     0.010000     0.010000
    0.000000    -0.000000    -0.000000
   -0.010000    -0.000000     0.000000
   -0.000000     0.000000     0.000000
    0.000000    -0.000000     0.000000
   -0.000000    -0.000000    -0.000000
    0.000000     0.000000    -0.000000
    0.000000    -0.000000    -0.000000
    0.000000     0.000000    -0.000000
    0.000000     0.000000    -0.000000
   -0.000000    -0.000000     0.000000
    0.090000    -0.340000    -0.280000
    0.730000     0.050000    -0.480000
    0.030000    -0.090000    -0.070000
    0.070000     0.000000    -0.050000
    0.000000    -0.000000     0.000000
   -0.000000    -0.000000    -0.000000
   -0.000000    -0.000000     0.000000
   -0.000000     0.000000     0.000000
   -0.000000    -0.000000     0.000000
   -0.000000    -0.000000     0.000000
   -0.000000     0.000000     0.000000
   -0.000000     0.000000     0.000000
    0.000000     0.000000    -0.000000
    0.000000    -0.000000    -0.000000
    0.000000    -0.000000     0.000000
   -0.000000    -0.000000     0.000000
   -0.000000     0.000000     0.000000
   -0.000000    -0.000000    -0.000000
    0.000000     0.000000    -0.000000
    0.000000    -0.000000     0.000000
   -0.000000    -0.000000    -0.000000
   -0.000000     0.000000    -0.000000
