# Supplementary material for: Umbrella Sampling for Excited States Using a Semiempirical Method
Source: JACS Au. 2026 May 18;6(6):3547–69. doi: 10.1021/jacsau.6c00302 (PMC13291962; doi:10.1021/jacsau.6c00302)
Supplement: Supplementary file 2 [file au6c00302_si_003.zip › inputs/umbrella_sampling/KEYSTROKES.excite]

../initconds                             #Initial conditions filename: [initconds] (autocomplete enabled) 
1                                        #How should the excited-state lists be generated? [2] 
3                                        #Number of states: 
no                                       #Do you want to use the diagonal representation (yes=diag, no=MCH)? 
no                                       #Do you have conducted an ab initio calculation at the equilibrium geometry? 
-123.7256166065                          #Reference energy (hartree):  
                                         #How should the excited states be flagged? [2] 
2                                        #List of initial states: (range comprehension enabled) 
                                         #Do you want to continue? [True] 
