# Supplementary material for: Umbrella Sampling for Excited States Using a Semiempirical Method
Source: JACS Au. 2026 May 18;6(6):3547–69. doi: 10.1021/jacsau.6c00302 (PMC13291962; doi:10.1021/jacsau.6c00302)
Supplement: Supplementary file 2 [file au6c00302_si_003.zip › inputs/umbrella_sampling/TRAJ_00001/geom]

 C   6.0   7.57261156  -1.99310148   0.85171926  12.00000000
 C   6.0   9.01341123   0.01883467   0.11626657  12.00000000
 C   6.0   8.08261305   2.27841562  -0.70791305  12.00000000
 C   6.0   5.42207405   2.72695093  -0.72118693  12.00000000
 C   6.0   3.78419857   0.68326530   0.02754629  12.00000000
 C   6.0   4.80029930  -1.76005858   0.64295194  12.00000000
 C   6.0   1.13624657   0.98982761  -0.00385499  12.00000000
 C   6.0  -0.58771514  -0.96405405   0.16780795  12.00000000
 C   6.0  -3.28693078  -0.41293969  -0.05170663  12.00000000
 C   6.0  -4.87593257  -2.71260337  -0.58218197  12.00000000
 C   6.0  -4.53769016   1.85346180   0.35688145  12.00000000
 C   6.0  -7.49012028  -2.37046798  -0.71218008  12.00000000
 C   6.0  -7.14340379   2.27627218   0.31224957  12.00000000
 C   6.0  -8.64523636  -0.01005656  -0.14779467  12.00000000
 H   1.0   8.58343919  -3.83423070   1.44849252   1.00782500
 H   1.0   9.31807433   3.52704939  -1.34744205   1.00782500
 H   1.0   4.93621162   5.01890787  -0.98145327   1.00782500
 H   1.0   3.56566194  -3.64257314   1.57092459   1.00782500
 H   1.0   0.82403882   3.03763490  -0.40284066   1.00782500
 H   1.0   0.08158400  -2.84741165  -0.09719812   1.00782500
 H   1.0  -4.13861640  -4.91329195  -1.08604246   1.00782500
 H   1.0  -3.49271316   3.37872949   0.82124993   1.00782500
 H   1.0  -8.33924361  -3.86830395  -1.24384628   1.00782500
 H   1.0  -7.84232009   4.03083066   0.57274331   1.00782500
 N   7.0 -11.17691781   0.22506008  -0.41271023  14.00307400
 N   7.0  11.69327989  -0.18070917   0.19593743  14.00307400
 O   8.0  12.61834818  -2.42783519   0.67506973  15.99491500
 O   8.0  13.11034981   1.54042483  -0.85966877  15.99491500
 C   6.0 -12.40654081   2.27849657   1.14991763  12.00000000
 H   1.0 -12.05596812   4.28009836   0.95796204   1.00782500
 H   1.0 -14.67646051   2.25783049   0.65725720   1.00782500
 H   1.0 -12.43093868   1.40559554   2.92730134   1.00782500
 C   6.0 -13.05735789  -1.91549528  -0.52184229  12.00000000
 H   1.0 -12.60693572  -2.89012235  -2.29077623   1.00782500
 H   1.0 -13.28097866  -3.42215101   1.11096682   1.00782500
 H   1.0 -15.06111246  -1.23514712  -0.78474447   1.00782500
