# Supplementary material for: Umbrella Sampling for Excited States Using a Semiempirical Method
Source: JACS Au. 2026 May 18;6(6):3547–69. doi: 10.1021/jacsau.6c00302 (PMC13291962; doi:10.1021/jacsau.6c00302)
Supplement: Supplementary file 2 [file au6c00302_si_003.zip › inputs/umbrella_sampling/TRAJ_00001/veloc]

  -0.00023950  -0.00079067   0.00002062
   0.00064722  -0.00046338  -0.00002572
   0.00046239   0.00068286  -0.00032274
  -0.00063197   0.00008820  -0.00011686
  -0.00030139  -0.00053355   0.00019439
   0.00005558   0.00071751   0.00027736
   0.00044788   0.00022508   0.00009500
   0.00054224   0.00006167   0.00002771
   0.00004995   0.00067713   0.00012489
  -0.00047605  -0.00106394  -0.00017155
  -0.00002491  -0.00027028  -0.00005419
  -0.00037420   0.00064496  -0.00027519
   0.00040734   0.00036800  -0.00010521
   0.00004860  -0.00031583   0.00046288
  -0.00090498   0.00274125  -0.00048107
  -0.00270274  -0.00178941   0.00015092
   0.00028881  -0.00158252   0.00052110
  -0.00033107  -0.00095218  -0.00198509
  -0.00021198   0.00072304  -0.00077892
   0.00093482  -0.00132120   0.00006046
   0.00008513   0.00007990  -0.00012418
  -0.00006957   0.00326134   0.00134997
   0.00013463  -0.00057385  -0.00013141
  -0.00103124  -0.00238168  -0.00171375
  -0.00048884  -0.00037307   0.00042663
  -0.00062760   0.00078202  -0.00009436
   0.00015091  -0.00055211   0.00014589
   0.00019991   0.00006129   0.00002615
   0.00004577  -0.00031724  -0.00021129
   0.00135322   0.00098360  -0.00063786
  -0.00213183   0.00002901  -0.00035715
  -0.00011411  -0.00110456  -0.00072189
   0.00032518   0.00000815   0.00000571
   0.00026862   0.00069392  -0.00102342
   0.00203428   0.00334380  -0.00031256
   0.00062467   0.00330718  -0.00027890
