# Supplementary material for: Umbrella Sampling for Excited States Using a Semiempirical Method
Source: JACS Au. 2026 May 18;6(6):3547–69. doi: 10.1021/jacsau.6c00302 (PMC13291962; doi:10.1021/jacsau.6c00302)
Supplement: Supplementary file 2 [file au6c00302_si_003.zip › inputs/umbrella_sampling/TRAJ_00001/QM/runQM.sh]

cd QM
$SHARC/SHARC_ASE.py QM.in &> QM.log
