# Supplementary material for: Umbrella Sampling for Excited States Using a Semiempirical Method
Source: JACS Au. 2026 May 18;6(6):3547–69. doi: 10.1021/jacsau.6c00302 (PMC13291962; doi:10.1021/jacsau.6c00302)
Supplement: Supplementary file 2 [file au6c00302_si_003.zip › inputs/umbrella_sampling/TRAJ_00001/QM/restraints.txt]

#r 0. kcal/mol 1.4 angstrom 1 2
#a 0. kcal/mol 90. degree 2 1 3

de 4.6 per eV   3.0 eV  1 2    # k=0.3/eV, E0 = 3.0eV, for states 1 and 2
