# Supplementary material for: Umbrella Sampling for Excited States Using a Semiempirical Method
Source: JACS Au. 2026 May 18;6(6):3547–69. doi: 10.1021/jacsau.6c00302 (PMC13291962; doi:10.1021/jacsau.6c00302)
Supplement: Supplementary file 2 [file au6c00302_si_003.zip › inputs/umbrella_sampling/TRAJ_00001/QM/ASE.template]

reference: {"interface": "UMBRELLA", "args": [], "kwargs": {}}
props_to_save: ["h", "grad"]
ase_file: "ase.db"
format: "sharc"
