# Supplementary material for: Umbrella Sampling for Excited States Using a Semiempirical Method
Source: JACS Au. 2026 May 18;6(6):3547–69. doi: 10.1021/jacsau.6c00302 (PMC13291962; doi:10.1021/jacsau.6c00302)
Supplement: Supplementary file 2 [file au6c00302_si_003.zip › inputs/umbrella_sampling/TRAJ_00001/QM/QM.in]

    36
             642860704
C    4.0163873   -1.0791253    0.1688745      -0.0008766   -0.0004054    0.0002248
C    4.7279994    0.1514380   -0.2068508       0.0000839    0.0002090    0.0001679
C    3.9660651    1.2500366   -0.5355021       0.0002708   -0.0007475   -0.0004287
C    2.6027353    1.1340484   -0.2181648      -0.0001777    0.0003457   -0.0007201
C    1.9459195   -0.0245718    0.3649243       0.0009651    0.0003926   -0.0001103
C    2.7482706   -1.2525388    0.4773321       0.0003255   -0.0003127    0.0000800
C    0.5498695    0.1472225    0.1935194       0.0001795   -0.0002082    0.0003702
C   -0.3685413   -0.8724246    0.1170073      -0.0001917    0.0001419    0.0002009
C   -1.7613605   -0.5341628   -0.0092628       0.0009881   -0.0002109   -0.0007317
C   -2.5574554   -1.4582959   -0.5988824       0.0007669    0.0004033   -0.0002066
C   -2.2928850    0.5030622    0.9384971      -0.0004103   -0.0004173    0.0004178
C   -3.8589022   -1.2626977   -0.4273475      -0.0008091    0.0000722    0.0007429
C   -3.5749580    0.9314725    0.5829090      -0.0002873    0.0003714   -0.0000650
C   -4.4630441   -0.0480618    0.0928380      -0.0001883    0.0003658    0.0000002
H    4.6328483   -1.9693606    0.0837490      -0.0010045   -0.0011103    0.0007945
H    4.2189197    2.0539185   -1.0790400      -0.0008503    0.0013513    0.0002062
H    1.9511968    2.2397037   -0.3239948       0.0009171    0.0002404    0.0012672
H    2.2618338   -2.3182112    0.4729782      -0.0008322   -0.0015317   -0.0016581
H    0.2724080    1.2277276    0.1601850       0.0014010    0.0003467    0.0006523
H   -0.0564423   -2.0219911   -0.0502225       0.0024096    0.0016472    0.0024245
H   -2.2964760   -2.4178864   -1.1437963       0.0003960    0.0005160    0.0032312
H   -1.4796681    1.1465267    1.3300682      -0.0015628   -0.0008921    0.0007447
H   -4.5983071   -1.9184443   -0.8042642      -0.0002095   -0.0021735   -0.0019228
H   -4.0059971    1.9817460    0.9582999       0.0004449   -0.0017367   -0.0008411
N   -5.8248273    0.2563008    0.1090484       0.0001685    0.0001457   -0.0002226
N    6.1304502    0.1759972   -0.2814380       0.0000026    0.0001646   -0.0001096
O    6.8128896   -0.8636780    0.1847809      -0.0007016    0.0001498   -0.0000290
O    6.5762295    1.2626012   -0.7169372       0.0006412    0.0001745    0.0001163
C   -6.4358372    1.4325070    0.7736498      -0.0000762   -0.0004178    0.0002457
H   -7.3432546    1.9023038    0.4690658      -0.0006840   -0.0010362    0.0016936
H   -6.8158101    1.0669413    1.8681965       0.0004575   -0.0002152   -0.0010506
H   -5.7515066    2.2491370    1.0152620      -0.0010730    0.0001950   -0.0000199
C   -6.7600715   -0.2900611   -0.8305849      -0.0004238   -0.0000967   -0.0001778
H   -7.7952454    0.2504493   -0.9453654       0.0014213   -0.0002034   -0.0001208
H   -6.6080398   -0.2006473   -2.0331774      -0.0008985    0.0011599   -0.0001422
H   -6.8692106   -1.3129218   -0.7159074      -0.0034044    0.0001096   -0.0021507
unit angstrom
states   3
charge   0
dt     4.134137
step   50000
savedir Singlet_1/TRAJ_00001/restart
retain       3
H
DM
GRAD all
OVERLAP
 
 
