# Supplementary material for: Umbrella Sampling for Excited States Using a Semiempirical Method
Source: JACS Au. 2026 May 18;6(6):3547–69. doi: 10.1021/jacsau.6c00302 (PMC13291962; doi:10.1021/jacsau.6c00302)
Supplement: Supplementary file 2 [file au6c00302_si_003.zip › inputs/umbrella_sampling/TRAJ_00001/run.sh]

#!/usr/bin/env bash
#SBATCH -p compute
#SBATCH -N 1
#SBATCH --ntasks-per-node=1
#SBATCH --job-name=qas
#SBATCH --constraint=tellurium
#SBATCH --mem=3G

echo "traj"


PRIMARY_DIR=${SLURM_SUBMIT_DIR}
cd $PRIMARY_DIR

ln -sf $TMPDIR SCRATCH

. $SHARC/sharcvars.sh
$SHARC/sharc.x input
